# Supplementary material for: Ontogeny of arterial macrophages defines their functions in homeostasis and inflammation
Source: Nat Commun. 2020 Sep 11;11:4549. doi: 10.1038/s41467-020-18287-x (PMC7486394; doi:10.1038/s41467-020-18287-x)
Supplement: Supplementary file 5 — Supplementary Data 1 [file 41467_2020_18287_MOESM5_ESM.xlsx]

## Sheet: SS-resolution0.4 markers_S1
Cell type specific markers in Seurat-based clustering of adventitial immune cells in steady state
Marker genes	cluster	p_val (wilcoxon rank sum test)	avg_logFC	Proportion of cells expressing this marker in this Cluster	Proportion of cells expressing this marker in the rest of the clusters	p_val_adj (with bonferroni adjustment)
Cd63	0	6.4962e-49	1.76972	0.926	0.069	8.5529e-45
C1qc	0	5.52248e-48	2.70828	0.934	0.172	7.27089e-44
Gas6	0	8.15768e-48	2.09362	0.868	0.046	1.07404e-43
Cbr2	0	6.77267e-47	2.00259	0.86	0.052	8.91689e-43
C1qa	0	1.89223e-46	2.78571	0.912	0.167	2.49132e-42
Dab2	0	2.52257e-46	2.36718	0.919	0.195	3.32122e-42
Pf4	0	6.27074e-46	2.89276	0.926	0.201	8.25605e-42
Stab1	0	1.21563e-44	2.01103	0.846	0.057	1.6005e-40
Tmsb10	0	2.4491e-44	-2.27271	0.478	0.983	3.22449e-40
Cd52	0	5.01039e-44	-1.83631	0.419	0.989	6.59669e-40
C1qb	0	9.08003e-44	2.40195	0.934	0.241	1.19548e-39
Apoe	0	9.29639e-44	2.96776	0.978	0.454	1.22396e-39
Mrc1	0	1.6827e-43	2.288	0.919	0.23	2.21544e-39
Maf	0	2.34816e-43	2.33078	0.919	0.241	3.09158e-39
Rnase4	0	9.76222e-43	1.5979	0.816	0.069	1.28529e-38
Cfh	0	2.30152e-42	2.2095	0.89	0.178	3.03018e-38
Pmp22	0	4.16e-42	1.39344	0.824	0.069	5.47706e-38
Selenop	0	1.51369e-41	2.75187	0.941	0.54	1.99293e-37
Itm2b	0	3.0017e-41	1.42942	0.985	0.971	3.95204e-37
Csf1r	0	2.95429e-40	1.82375	0.919	0.351	3.88962e-36
Folr2	0	6.12277e-40	2.1554	0.794	0.075	8.06124e-36
Timp2	0	1.34548e-39	1.69439	0.89	0.27	1.77147e-35
C3ar1	0	1.55273e-39	1.50269	0.787	0.069	2.04432e-35
Cytip	0	1.61453e-39	-1.45009	0.132	0.879	2.12568e-35
F13a1	0	1.76911e-39	2.22043	0.897	0.236	2.32921e-35
Trf	0	1.92989e-39	1.80765	0.919	0.316	2.5409e-35
Lgmn	0	2.21746e-39	1.71755	0.897	0.276	2.9195e-35
Slco2b1	0	5.46497e-39	1.17168	0.75	0.034	7.19519e-35
Igf1	0	6.76779e-39	1.65662	0.801	0.08	8.91047e-35
Gm15655	0	6.85835e-39	1.20284	0.75	0.04	9.0297e-35
Wwp1	0	7.36775e-39	1.70181	0.904	0.305	9.70039e-35
Dhrs3	0	2.79937e-38	1.25448	0.882	0.195	3.68565e-34
C5ar1	0	3.15239e-38	1.51975	0.853	0.144	4.15044e-34
Cltc	0	4.69371e-38	1.3528	0.963	0.649	6.17974e-34
Lyve1	0	1.09661e-37	2.36946	0.772	0.075	1.4438e-33
Igfbp4	0	2.21524e-37	1.4238	0.846	0.155	2.91658e-33
Cd33	0	2.60514e-37	1.19171	0.787	0.075	3.42992e-33
Serinc3	0	4.67687e-37	1.33646	0.978	0.874	6.15757e-33
Ms4a7	0	5.69528e-37	1.442	0.765	0.057	7.49841e-33
Ltc4s	0	7.97264e-37	1.63406	0.735	0.057	1.04968e-32
Fcgrt	0	1.44173e-36	1.63194	0.882	0.305	1.89818e-32
Ctsc	0	4.15306e-36	1.75696	0.919	0.615	5.46792e-32
Cd163	0	5.6953e-36	2.2241	0.816	0.172	7.49844e-32
Fth1	0	1.36426e-35	1.0599	0.985	0.989	1.79619e-31
Rpl17	0	1.9776e-35	-1.13518	0.919	0.994	2.60371e-31
Ccl24	0	2.05204e-35	1.82379	0.779	0.098	2.70171e-31
Rpsa	0	2.51222e-35	-1.12148	0.941	0.977	3.30759e-31
Itsn1	0	3.44462e-35	1.04737	0.757	0.086	4.53518e-31
Rps27	0	3.49101e-35	-1.30189	0.941	0.994	4.59627e-31
Glul	0	4.87569e-35	1.47211	0.904	0.414	6.41933e-31
Mafb	0	4.97356e-35	1.76223	0.853	0.167	6.54819e-31
Nrp1	0	2.66067e-34	1.33182	0.838	0.218	3.50304e-30
Rps16	0	3.61452e-34	-1.05185	0.956	0.994	4.75887e-30
Hpgds	0	4.54055e-34	1.16406	0.706	0.057	5.97809e-30
Rps19	0	1.22838e-33	-1.14117	0.897	0.989	1.61729e-29
Rplp0	0	1.26153e-33	-1.12056	0.919	0.983	1.66093e-29
C4b	0	2.16675e-33	1.74897	0.684	0.034	2.85274e-29
Ctsb	0	2.20817e-33	1.53196	0.949	0.586	2.90727e-29
Cd81	0	2.74852e-33	1.15085	0.949	0.454	3.6187e-29
Rpl39	0	2.94753e-33	-1.0408	0.941	0.989	3.88072e-29
Rps26	0	3.29546e-33	-1.03063	0.919	0.983	4.3388e-29
Blvrb	0	4.41768e-33	1.13429	0.875	0.305	5.81632e-29
Rps15a	0	4.42828e-33	-1.1309	0.934	0.983	5.83027e-29
Fxyd2	0	5.3408e-33	1.6571	0.706	0.075	7.0317e-29
Ehd4	0	6.97786e-33	1.21887	0.897	0.437	9.18705e-29
Coro1a	0	1.23191e-32	-1.04053	0.779	0.989	1.62194e-28
Rps27a	0	1.66176e-32	-0.778221	0.963	0.994	2.18787e-28
Rpl19	0	1.97807e-32	-0.958963	0.949	0.989	2.60433e-28
Grn	0	2.51177e-32	1.33397	0.912	0.437	3.307e-28
Abca9	0	5.86088e-32	1.16802	0.838	0.218	7.71643e-28
Rps7	0	7.35539e-32	-1.09428	0.963	0.983	9.68411e-28
Rplp2	0	8.756e-32	-0.878479	0.971	0.989	1.15281e-27
Rpl32	0	1.08009e-31	-0.946666	0.956	0.983	1.42205e-27
Ctsl	0	1.08525e-31	1.22069	0.75	0.144	1.42884e-27
Lifr	0	1.40537e-31	1.25218	0.809	0.213	1.85031e-27
Cd36	0	1.54561e-31	1.60564	0.86	0.293	2.03496e-27
Adgre1	0	2.42992e-31	1.15608	0.846	0.253	3.19923e-27
Rpl13	0	2.66242e-31	-0.915085	0.971	0.989	3.50535e-27
Rpl18	0	5.17431e-31	-0.906974	0.963	0.994	6.8125e-27
Rpl38	0	5.74284e-31	-0.877436	0.963	0.994	7.56102e-27
Gpr34	0	6.02451e-31	1.14462	0.765	0.138	7.93186e-27
Pltp	0	9.41488e-31	1.48004	0.882	0.282	1.23956e-26
Ninj1	0	1.32361e-30	1.34191	0.794	0.224	1.74266e-26
Rpl34	0	1.57036e-30	-0.887686	0.941	0.983	2.06754e-26
Rpl35	0	1.88504e-30	-0.889899	0.919	0.989	2.48185e-26
Rgl1	0	2.15534e-30	1.07164	0.721	0.109	2.83772e-26
Fcgr3	0	3.78161e-30	1.25819	0.868	0.339	4.97887e-26
Rps24	0	4.57639e-30	-1.02323	0.971	0.994	6.02528e-26
Lamp2	0	5.5656e-30	1.14115	0.926	0.54	7.32767e-26
Rpl41	0	5.61929e-30	-0.732669	0.985	1	7.39836e-26
Rps13	0	6.11726e-30	-0.907438	0.934	0.989	8.05398e-26
Ifi207	0	9.43185e-30	1.23628	0.824	0.241	1.2418e-25
Napsa	0	1.09573e-29	-1.37123	0.022	0.667	1.44264e-25
Hpgd	0	1.16456e-29	1.36589	0.831	0.195	1.53326e-25
Serpinb6a	0	1.30581e-29	1.18321	0.794	0.207	1.71923e-25
Ptprc	0	1.62813e-29	-0.944978	0.875	0.989	2.1436e-25
Rin2	0	1.77103e-29	1.14441	0.75	0.167	2.33174e-25
Rps18	0	2.09905e-29	-1.02102	0.919	0.977	2.76361e-25
Rpl37a	0	2.40789e-29	-0.788501	0.971	0.994	3.17023e-25
Mgl2	0	2.69819e-29	1.2576	0.868	0.19	3.55243e-25
Ophn1	0	3.48077e-29	0.957772	0.64	0.057	4.58278e-25
App	0	3.89307e-29	1.11396	0.897	0.397	5.12562e-25
Ftl1	0	4.47775e-29	1.02008	0.985	0.971	5.8954e-25
Lsp1	0	4.71372e-29	-1.32146	0.485	0.937	6.20608e-25
Fau	0	4.8155e-29	-0.702528	0.993	1	6.34009e-25
Rpl37	0	6.893e-29	-0.76943	0.956	0.994	9.07533e-25
Adap2	0	7.39018e-29	0.867403	0.676	0.092	9.72991e-25
Chp2	0	9.26589e-29	1.0205	0.603	0.034	1.21995e-24
Rps9	0	9.87038e-29	-0.620815	0.985	1	1.29953e-24
Rpl27	0	1.01497e-28	-0.871025	0.86	0.983	1.33631e-24
Rps23	0	1.1968e-28	-0.763264	0.963	0.994	1.5757e-24
Ier3	0	1.30052e-28	1.68438	0.706	0.109	1.71227e-24
Ccl2	0	1.97683e-28	1.62828	0.757	0.155	2.60269e-24
Rgs10	0	2.55588e-28	1.01574	0.919	0.489	3.36508e-24
Egr1	0	2.90576e-28	1.52464	0.882	0.391	3.82572e-24
Rps5	0	3.99941e-28	-0.856158	0.904	0.977	5.26562e-24
Rpl9	0	4.91102e-28	-0.862535	0.926	0.994	6.46585e-24
Rpl12	0	4.97215e-28	-1.20726	0.919	0.989	6.54633e-24
Tns1	0	5.32351e-28	1.09297	0.706	0.132	7.00893e-24
Rps21	0	5.4739e-28	-0.919884	0.978	0.994	7.20694e-24
Rab3il1	0	5.82391e-28	0.897354	0.706	0.144	7.66776e-24
Mt1	0	8.13775e-28	1.3065	0.897	0.299	1.07142e-23
Rps20	0	1.25328e-27	-1.05046	0.949	0.983	1.65007e-23
Psd3	0	1.34702e-27	0.932829	0.706	0.121	1.77349e-23
Rpl18a	0	1.37769e-27	-0.946729	0.904	0.994	1.81387e-23
Rpl6	0	1.60045e-27	-0.758507	0.941	0.983	2.10715e-23
Tanc2	0	1.73115e-27	0.836162	0.64	0.063	2.27923e-23
Pla2g7	0	2.73212e-27	1.09752	0.868	0.276	3.5971e-23
Ednrb	0	2.92407e-27	1.60358	0.588	0.04	3.84984e-23
Rps3	0	3.1108e-27	-0.788747	0.949	0.994	4.09568e-23
Rpl36	0	3.41402e-27	-0.824234	0.919	0.983	4.4949e-23
Rpl30	0	3.85913e-27	-0.829989	0.956	0.989	5.08093e-23
Btg1	0	4.01552e-27	-1.22243	0.838	0.983	5.28683e-23
Rpl27a	0	6.27182e-27	-0.770139	0.956	0.994	8.25748e-23
Dse	0	6.98318e-27	0.929168	0.765	0.23	9.19405e-23
Lamp1	0	7.82528e-27	1.07378	0.919	0.73	1.03028e-22
Rps8	0	8.38725e-27	-0.679054	0.978	0.989	1.10426e-22
Prune2	0	1.06134e-26	0.800107	0.566	0.029	1.39735e-22
Rps14	0	1.20825e-26	-0.705073	0.963	0.994	1.59078e-22
Marcksl1	0	1.46429e-26	1.26346	0.809	0.299	1.92788e-22
Rps11	0	2.19455e-26	-0.676962	0.963	0.989	2.88934e-22
Hacd4	0	2.27002e-26	1.03319	0.75	0.201	2.9887e-22
Rhob	0	2.78485e-26	1.34519	0.846	0.391	3.66654e-22
Rps28	0	2.805e-26	-0.731221	0.941	0.994	3.69306e-22
Rpl26	0	3.6311e-26	-0.652666	0.934	0.989	4.78071e-22
Ccdc152	0	4.1602e-26	1.50585	0.625	0.075	5.47731e-22
P2ry12	0	4.26797e-26	0.710659	0.544	0.023	5.61921e-22
Rps15	0	4.58392e-26	-0.707028	0.956	0.989	6.03519e-22
Cd14	0	7.21677e-26	1.28181	0.779	0.213	9.50161e-22
Ezr	0	1.16102e-25	-0.976004	0.154	0.724	1.5286e-21
Rab11fip5	0	1.83131e-25	0.795045	0.654	0.121	2.4111e-21
Rpl8	0	2.3509e-25	-0.764933	0.971	0.994	3.09519e-21
Rpl21	0	2.63267e-25	-0.8207	0.949	0.994	3.46617e-21
Rpl14	0	2.8191e-25	-0.785625	0.912	0.983	3.71163e-21
Frmd4b	0	3.20056e-25	0.966236	0.706	0.167	4.21386e-21
Plekhg5	0	3.22266e-25	0.743935	0.574	0.052	4.24295e-21
Stard8	0	3.49102e-25	1.03994	0.676	0.172	4.59628e-21
Zfhx3	0	7.35146e-25	0.962958	0.765	0.259	9.67893e-21
Rps12	0	8.06995e-25	-0.615436	0.978	0.994	1.06249e-20
Ptafr	0	8.56749e-25	1.02507	0.809	0.259	1.128e-20
Abca1	0	8.97569e-25	1.00428	0.765	0.207	1.18174e-20
Rpl35a	0	1.01734e-24	-0.635999	0.971	0.994	1.33943e-20
Cp	0	1.25802e-24	0.889437	0.537	0.034	1.65631e-20
EYFP	0	1.37362e-24	0.815987	0.728	0.144	1.80851e-20
Asah1	0	1.593e-24	0.912562	0.868	0.483	2.09734e-20
Rpl23a	0	2.29841e-24	-0.648121	0.926	0.994	3.02609e-20
Rps3a1	0	2.47594e-24	-0.717503	0.978	0.994	3.25982e-20
Ap2a2	0	2.81485e-24	1.12352	0.897	0.552	3.70603e-20
Rpl11	0	3.63934e-24	-0.616231	0.941	0.994	4.79156e-20
Tgfbi	0	4.78464e-24	1.07996	0.86	0.379	6.29946e-20
Lgals1	0	5.07419e-24	1.14154	0.934	0.569	6.68068e-20
4930523C07Rik	0	6.19994e-24	-1.0329	0.162	0.73	8.16285e-20
Rpl23	0	6.3418e-24	-0.668035	0.985	1	8.34961e-20
Klf4	0	7.6771e-24	1.57799	0.86	0.494	1.01077e-19
Rpl28	0	8.2664e-24	-0.619784	0.949	0.989	1.08835e-19
Fcna	0	1.22232e-23	1.34127	0.529	0.034	1.6093e-19
Rps6	0	1.2753e-23	-0.785757	0.868	0.971	1.67906e-19
Sult1a1	0	1.40033e-23	0.800007	0.64	0.121	1.84368e-19
Ltb	0	1.43595e-23	-1.40212	0.037	0.58	1.89057e-19
Camk1	0	2.23574e-23	0.762999	0.662	0.167	2.94358e-19
Kitl	0	2.36187e-23	0.722069	0.566	0.069	3.10964e-19
Snx2	0	2.89661e-23	0.999765	0.875	0.626	3.81367e-19
Ms4a6d	0	3.41428e-23	0.864537	0.699	0.184	4.49525e-19
Myo5a	0	4.00751e-23	0.877654	0.831	0.397	5.27629e-19
Selenbp1	0	4.90195e-23	0.769122	0.632	0.132	6.4539e-19
Pea15a	0	7.10036e-23	0.886207	0.757	0.293	9.34833e-19
Rpl13a	0	7.61089e-23	-0.812689	0.743	0.96	1.00205e-18
Eef1b2	0	7.96197e-23	-0.745883	0.912	0.977	1.04827e-18
Fcgr2b	0	9.00625e-23	1.04404	0.868	0.489	1.18576e-18
Aplp2	0	9.6058e-23	0.992776	0.86	0.5	1.2647e-18
Mertk	0	1.02239e-22	0.69519	0.544	0.057	1.34608e-18
Tcf4	0	1.22014e-22	0.991707	0.897	0.494	1.60644e-18
Ets1	0	1.88694e-22	-1.60195	0.088	0.609	2.48435e-18
Cyfip1	0	2.12073e-22	0.794931	0.853	0.466	2.79215e-18
Fcrls	0	2.42096e-22	0.899456	0.801	0.201	3.18743e-18
Sbf2	0	2.50185e-22	0.669191	0.676	0.167	3.29394e-18
Rpl22	0	2.85809e-22	-0.601257	0.941	0.989	3.76296e-18
Rpl4	0	3.39236e-22	-0.621792	0.919	0.977	4.46638e-18
Limd2	0	3.99604e-22	-1.13584	0.375	0.805	5.26119e-18
Eef1a1	0	4.46038e-22	-0.552023	0.993	0.994	5.87254e-18
Gas7	0	4.74169e-22	1.15066	0.765	0.322	6.24291e-18
Scamp2	0	6.79689e-22	0.799883	0.846	0.471	8.94879e-18
Msr1	0	6.95268e-22	0.704969	0.647	0.126	9.15389e-18
Dstn	0	8.77489e-22	0.937176	0.846	0.397	1.1553e-17
2610507B11Rik	0	9.32141e-22	0.854528	0.809	0.437	1.22726e-17
Eps15	0	1.34216e-21	0.854659	0.853	0.477	1.76708e-17
Ang	0	1.47276e-21	0.694963	0.529	0.057	1.93904e-17
Uba52	0	1.68412e-21	-0.811012	0.772	0.925	2.21731e-17
Tpp1	0	1.99496e-21	0.817149	0.75	0.282	2.62657e-17
Rpl36a	0	2.11492e-21	-0.803596	0.904	0.977	2.78451e-17
Rps10	0	2.56769e-21	-0.757382	0.934	0.977	3.38063e-17
Fosb	0	2.64198e-21	1.31753	0.875	0.517	3.47842e-17
Clec10a	0	3.08287e-21	1.48922	0.676	0.201	4.05891e-17
Ifi204	0	3.40519e-21	0.965807	0.699	0.213	4.48327e-17
Comt	0	4.43686e-21	0.738622	0.779	0.328	5.84157e-17
Rps2	0	5.18694e-21	-0.694749	0.941	0.994	6.82912e-17
Ptprcap	0	6.6421e-21	-1.36822	0.066	0.569	8.74499e-17
Tcn2	0	1.032e-20	0.785383	0.713	0.253	1.35873e-16
Gna12	0	1.05689e-20	0.645608	0.654	0.167	1.3915e-16
Hmox1	0	1.16011e-20	0.884802	0.721	0.23	1.5274e-16
Rack1	0	1.17124e-20	-0.609344	0.934	0.983	1.54205e-16
Gns	0	1.17563e-20	0.7787	0.846	0.437	1.54784e-16
Dclre1c	0	1.3313e-20	0.863194	0.669	0.201	1.7528e-16
Nrp2	0	1.39494e-20	0.809495	0.647	0.155	1.83658e-16
Qk	0	1.9881e-20	0.795206	0.875	0.598	2.61754e-16
Ctnnd1	0	2.01356e-20	0.694829	0.625	0.161	2.65105e-16
Rpl5	0	2.02581e-20	-0.684003	0.963	0.989	2.66718e-16
Spred1	0	2.30052e-20	0.761863	0.691	0.218	3.02887e-16
Cebpd	0	2.64345e-20	0.802499	0.735	0.276	3.48037e-16
B4galt6	0	2.99775e-20	0.753529	0.64	0.178	3.94684e-16
Snx5	0	3.00749e-20	0.700493	0.912	0.713	3.95967e-16
Mir99ahg	0	3.17312e-20	0.695451	0.456	0.029	4.17774e-16
Cmklr1	0	3.94811e-20	0.582193	0.544	0.08	5.19809e-16
Jun	0	4.14892e-20	1.44716	0.882	0.621	5.46247e-16
Smagp	0	4.67447e-20	0.798701	0.64	0.149	6.15441e-16
Tmem176b	0	4.80276e-20	0.958756	0.846	0.379	6.32331e-16
Vwa5a	0	4.93756e-20	0.962026	0.721	0.282	6.50079e-16
Rpl10a	0	5.50435e-20	-0.600586	0.919	0.971	7.24703e-16
Sash1	0	5.66529e-20	0.612494	0.559	0.098	7.45892e-16
Rps4x	0	6.26326e-20	-0.557458	0.956	0.989	8.24621e-16
Rpl3	0	6.33027e-20	-0.669498	0.949	0.977	8.33443e-16
Etv1	0	6.62003e-20	0.646477	0.529	0.075	8.71593e-16
Rnf150	0	6.65037e-20	0.750705	0.632	0.172	8.75587e-16
Traf3ip3	0	6.80177e-20	-0.770377	0.051	0.534	8.95521e-16
Prxl2b	0	7.62662e-20	0.605188	0.5	0.063	1.00412e-15
Bin2	0	9.95813e-20	-0.794931	0.169	0.638	1.31109e-15
Gatm	0	1.08921e-19	0.815689	0.618	0.144	1.43406e-15
Rpl31	0	1.21368e-19	-0.61369	0.875	0.989	1.59794e-15
Sec14l1	0	1.22413e-19	0.672916	0.735	0.282	1.61169e-15
Kctd12	0	1.39534e-19	1.16391	0.897	0.609	1.8371e-15
Timd4	0	1.4608e-19	0.792238	0.493	0.052	1.9233e-15
Zeb2	0	1.49219e-19	0.931896	0.904	0.46	1.96462e-15
Slc6a6	0	2.05202e-19	0.778759	0.86	0.54	2.70169e-15
Sept6	0	2.16262e-19	-0.673875	0.066	0.557	2.84731e-15
Trem2	0	2.16749e-19	0.775107	0.559	0.109	2.85371e-15
Anxa5	0	2.44802e-19	0.858127	0.897	0.523	3.22306e-15
Abhd12	0	2.48971e-19	0.76121	0.757	0.328	3.27795e-15
Pdcd4	0	2.71242e-19	-0.941488	0.529	0.879	3.57117e-15
Trim47	0	3.05848e-19	0.546617	0.515	0.075	4.0268e-15
Ccl7	0	3.15079e-19	1.91462	0.515	0.075	4.14833e-15
Ablim1	0	3.15777e-19	-1.02374	0.037	0.506	4.15752e-15
Pros1	0	3.36171e-19	0.796628	0.684	0.23	4.42603e-15
B4galnt1	0	3.45521e-19	-0.683167	0.096	0.58	4.54913e-15
Npl	0	4.69275e-19	0.577883	0.426	0.023	6.17847e-15
Cxcl16	0	5.99236e-19	0.829403	0.551	0.098	7.88954e-15
Aif1	0	6.73252e-19	1.01379	0.743	0.31	8.86403e-15
Tmem176a	0	9.4921e-19	0.826021	0.816	0.305	1.24973e-14
Il2rg	0	1.02867e-18	-0.757359	0.228	0.724	1.35435e-14
Tmem37	0	1.20654e-18	0.652827	0.551	0.109	1.58854e-14
Cd68	0	1.27329e-18	0.908591	0.824	0.408	1.67641e-14
P2ry6	0	1.42561e-18	0.721241	0.662	0.236	1.87696e-14
Rps25	0	1.4388e-18	-0.465483	0.934	0.994	1.89432e-14
Clta	0	1.89461e-18	0.686488	0.912	0.862	2.49444e-14
B3galnt1	0	2.16109e-18	0.508115	0.404	0.017	2.8453e-14
Sept1	0	2.42897e-18	-0.933221	0.022	0.466	3.19798e-14
Fos	0	2.5925e-18	1.03386	0.919	0.764	3.41329e-14
Laptm4a	0	2.64783e-18	0.637664	0.912	0.672	3.48613e-14
Selenom	0	2.79753e-18	0.531891	0.515	0.092	3.68323e-14
Man1c1	0	2.94862e-18	0.670394	0.588	0.161	3.88215e-14
Arhgdib	0	2.95079e-18	-0.588216	0.875	0.994	3.88501e-14
Itgb7	0	2.96313e-18	-0.749361	0.051	0.517	3.90126e-14
P2ry10	0	3.09622e-18	-0.839849	0.029	0.483	4.07648e-14
Rpl15	0	3.09995e-18	-0.651121	0.846	0.954	4.08139e-14
Ifitm2	0	3.44246e-18	0.736154	0.926	0.443	4.53235e-14
Calm2	0	4.27268e-18	0.665951	0.934	0.897	5.62541e-14
Gimap3	0	4.64252e-18	-1.17012	0.022	0.46	6.11234e-14
Nfkbiz	0	5.07542e-18	1.08457	0.853	0.448	6.6823e-14
Cd2	0	6.10848e-18	-1.04076	0.103	0.546	8.04243e-14
Rac2	0	6.78638e-18	-0.779753	0.684	0.931	8.93494e-14
Siglech	0	6.91927e-18	1.01888	0.434	0.04	9.10991e-14
Itgal	0	7.11817e-18	-1.01687	0.022	0.466	9.37178e-14
Myl12b	0	7.39457e-18	-0.614779	0.61	0.914	9.7357e-14
Tm6sf1	0	8.80461e-18	0.708436	0.882	0.563	1.15921e-13
Ubc	0	1.02514e-17	0.771742	0.941	0.937	1.34971e-13
Lacc1	0	1.05248e-17	0.671316	0.618	0.19	1.38569e-13
Cttnbp2nl	0	1.16603e-17	0.629459	0.559	0.138	1.53519e-13
Fer	0	1.29264e-17	0.523886	0.412	0.029	1.70188e-13
H2-Q7	0	1.58789e-17	-0.981355	0.169	0.626	2.09061e-13
Zfp36l1	0	1.67832e-17	0.95647	0.919	0.782	2.20967e-13
Slc9a9	0	1.70324e-17	0.726506	0.566	0.149	2.24248e-13
Fcgr1	0	2.16254e-17	0.611894	0.463	0.063	2.8472e-13
Cd209f	0	2.21737e-17	1.80944	0.412	0.029	2.91939e-13
Serpinb8	0	2.22036e-17	0.702067	0.551	0.144	2.92333e-13
Il10rb	0	2.61069e-17	0.697587	0.779	0.414	3.43723e-13
Lyz2	0	3.22783e-17	0.795654	0.949	0.557	4.24976e-13
Ccdc88c	0	3.54894e-17	-0.5363	0.029	0.466	4.67253e-13
Neat1	0	3.58844e-17	0.910086	0.912	0.782	4.72454e-13
Slc7a8	0	3.78724e-17	0.461915	0.559	0.103	4.98628e-13
Grap2	0	4.93628e-17	-0.684962	0.029	0.454	6.4991e-13
Naca	0	5.12799e-17	-0.492923	0.882	0.994	6.75151e-13
Ctsf	0	5.12829e-17	0.443036	0.412	0.034	6.75191e-13
Atp6v0c	0	5.23196e-17	0.602947	0.941	0.77	6.8884e-13
Psmb8	0	5.80381e-17	-0.656432	0.676	0.914	7.6413e-13
Sulf2	0	5.81518e-17	0.750529	0.625	0.213	7.65627e-13
Adap2os	0	5.82638e-17	0.563519	0.463	0.069	7.67101e-13
Ly96	0	5.90049e-17	0.640881	0.566	0.161	7.76859e-13
Snrpg	0	6.07098e-17	-0.620364	0.706	0.931	7.99305e-13
Atp6v0a1	0	6.77068e-17	0.644831	0.676	0.247	8.91428e-13
Tent5a	0	6.87874e-17	0.756122	0.897	0.523	9.05654e-13
Sh3bgrl	0	6.88481e-17	0.693559	0.904	0.638	9.06455e-13
Rpl7	0	6.93695e-17	-0.498678	0.934	0.989	9.13319e-13
Adam15	0	7.89386e-17	0.637161	0.735	0.287	1.03931e-12
Reps2	0	9.1287e-17	0.480501	0.39	0.023	1.20189e-12
Egr2	0	9.3478e-17	1.24562	0.662	0.241	1.23073e-12
Pid1	0	1.43309e-16	0.774887	0.86	0.391	1.88681e-12
Gnaq	0	1.7555e-16	0.653295	0.684	0.287	2.31129e-12
H2-DMb2	0	1.86977e-16	-1.18623	0.066	0.489	2.46174e-12
Pla2g15	0	1.94467e-16	0.538374	0.5	0.098	2.56036e-12
Gimap1	0	2.2082e-16	-0.932378	0.059	0.477	2.90732e-12
Marcks	0	2.23231e-16	0.851082	0.86	0.506	2.93906e-12
Unc93b1	0	2.23518e-16	0.691283	0.919	0.672	2.94284e-12
Nav1	0	2.44994e-16	0.76588	0.721	0.333	3.22559e-12
Tns3	0	2.56248e-16	0.577304	0.603	0.178	3.37376e-12
Shisa5	0	3.27585e-16	-0.911418	0.691	0.908	4.31298e-12
Rpl29	0	3.31658e-16	-0.498604	0.919	0.983	4.36661e-12
Eef2	0	3.36717e-16	-0.482536	0.934	0.966	4.43322e-12
Aldh2	0	4.22376e-16	0.83693	0.809	0.511	5.561e-12
Clec5a	0	5.07794e-16	0.462719	0.412	0.04	6.68562e-12
Dpp4	0	6.49728e-16	-0.552908	0	0.385	8.55432e-12
Cst3	0	6.8067e-16	0.369473	0.963	0.782	8.9617e-12
Tmem106a	0	6.99206e-16	0.666052	0.64	0.241	9.20574e-12
Lbh	0	7.0909e-16	-0.711666	0.287	0.73	9.33588e-12
Hexa	0	7.59525e-16	0.742594	0.824	0.483	9.99991e-12
Ctsd	0	7.66404e-16	0.77341	0.86	0.529	1.00905e-11
Clcn5	0	7.69589e-16	0.540738	0.537	0.144	1.01324e-11
Tpt1	0	9.01775e-16	-0.417113	0.993	0.994	1.18728e-11
Lrp1	0	1.04756e-15	0.680567	0.794	0.333	1.37922e-11
Atp2b1	0	1.24158e-15	0.700149	0.919	0.799	1.63467e-11
Ms4a6c	0	1.25874e-15	0.569854	0.831	0.345	1.65725e-11
Mitf	0	1.31673e-15	0.512619	0.456	0.08	1.73361e-11
Pim1	0	1.33351e-15	-0.96972	0.309	0.707	1.7557e-11
2810025M15Rik	0	1.35062e-15	0.475135	0.412	0.052	1.77823e-11
Ctsh	0	1.41528e-15	0.700052	0.897	0.586	1.86336e-11
Rpl22l1	0	1.49366e-15	-0.780306	0.75	0.925	1.96655e-11
Cracr2b	0	1.62978e-15	0.401716	0.397	0.04	2.14577e-11
Wdfy3	0	1.64803e-15	0.582704	0.581	0.19	2.16979e-11
Gm10134	0	1.71637e-15	0.480221	0.449	0.075	2.25978e-11
Tnfsf12	0	1.8188e-15	0.667694	0.603	0.218	2.39463e-11
Akna	0	1.94734e-15	-0.626249	0.279	0.69	2.56386e-11
Gpr132	0	2.29551e-15	-0.502045	0.081	0.5	3.02227e-11
Atf3	0	2.29893e-15	1.31431	0.735	0.368	3.02677e-11
Npm1	0	2.3544e-15	-0.62254	0.794	0.971	3.0998e-11
Gm4951	0	2.55581e-15	0.615734	0.36	0.023	3.36498e-11
Pepd	0	2.60576e-15	0.736304	0.706	0.362	3.43074e-11
Sorl1	0	2.74498e-15	-0.819402	0.088	0.5	3.61403e-11
Itpr1	0	2.77814e-15	-0.480852	0.051	0.448	3.6577e-11
Nfxl1	0	3.22968e-15	0.517014	0.507	0.126	4.25219e-11
Sell	0	3.37117e-15	-1.06681	0.059	0.46	4.43848e-11
Itga4	0	3.55524e-15	-0.817935	0.544	0.856	4.68083e-11
Emp1	0	3.7791e-15	1.02255	0.581	0.195	4.97556e-11
Dusp1	0	4.6656e-15	0.965481	0.882	0.73	6.14273e-11
Idh2	0	4.98019e-15	0.651004	0.603	0.236	6.55692e-11
Wtip	0	5.08e-15	0.387601	0.382	0.04	6.68832e-11
Itga9	0	5.18675e-15	0.358334	0.331	0.011	6.82887e-11
Gstm1	0	6.01215e-15	0.57993	0.544	0.155	7.9156e-11
Rac3	0	6.02979e-15	0.359453	0.36	0.029	7.93882e-11
Snx6	0	6.05792e-15	0.774988	0.787	0.534	7.97586e-11
BC005537	0	6.74021e-15	0.670205	0.904	0.753	8.87416e-11
Lrp6	0	7.28644e-15	0.763474	0.676	0.333	9.59332e-11
Cd302	0	7.86169e-15	0.656478	0.699	0.31	1.03507e-10
Wls	0	7.93136e-15	0.607898	0.662	0.276	1.04424e-10
Entpd1	0	8.05376e-15	0.53037	0.669	0.276	1.06036e-10
Tubb2a	0	1.00726e-14	0.578451	0.706	0.276	1.32616e-10
Alox5	0	1.0284e-14	0.553117	0.507	0.126	1.354e-10
Tspan4	0	1.09271e-14	0.379025	0.36	0.029	1.43866e-10
Mtss1	0	1.11179e-14	0.731718	0.801	0.454	1.46379e-10
Sdcbp	0	1.12117e-14	0.57559	0.897	0.707	1.47613e-10
Smad7	0	1.13674e-14	-0.709777	0.074	0.471	1.49663e-10
Pabpc1	0	1.14121e-14	-0.41375	0.941	0.977	1.50251e-10
Btf3	0	1.14521e-14	-0.491458	0.831	0.948	1.50778e-10
Tpcn1	0	1.20329e-14	0.492564	0.471	0.092	1.58426e-10
Rps29	0	1.36879e-14	-0.375796	0.985	0.994	1.80214e-10
Ccl12	0	1.84063e-14	1.54279	0.346	0.023	2.42337e-10
Raph1	0	2.05347e-14	0.646833	0.699	0.31	2.70359e-10
Snx3	0	2.23315e-14	0.576935	0.912	0.718	2.94017e-10
Rtn4	0	2.31381e-14	0.710169	0.89	0.701	3.04636e-10
Cd24a	0	2.39577e-14	-0.913501	0.022	0.391	3.15426e-10
Tspan3	0	2.42618e-14	0.509429	0.625	0.213	3.19431e-10
Evl	0	2.48276e-14	-0.585554	0.243	0.649	3.26881e-10
St3gal6	0	2.53553e-14	0.620825	0.588	0.184	3.33827e-10
Cd300ld	0	2.6506e-14	0.633361	0.662	0.247	3.48978e-10
Rab14	0	2.74283e-14	0.520989	0.89	0.759	3.61121e-10
Ctsa	0	2.80006e-14	0.655718	0.846	0.563	3.68656e-10
Fez2	0	3.64266e-14	0.536456	0.581	0.213	4.79592e-10
Rnase6	0	3.73096e-14	-0.778312	0.169	0.563	4.91218e-10
Ap1b1	0	3.93657e-14	0.60223	0.735	0.42	5.18289e-10
Tgfbr2	0	4.06981e-14	0.663154	0.824	0.523	5.35831e-10
Ccr7	0	4.18272e-14	-1.10023	0.029	0.397	5.50697e-10
Ddx60	0	4.39146e-14	0.656238	0.463	0.098	5.78179e-10
Cd86	0	5.02959e-14	0.760659	0.721	0.391	6.62196e-10
Eef1g	0	5.09615e-14	-0.578768	0.75	0.937	6.70959e-10
Gm1966	0	5.15889e-14	-0.758925	0.294	0.718	6.79219e-10
Pla2g2d	0	6.0426e-14	0.596833	0.324	0.017	7.95568e-10
Rcn3	0	6.08976e-14	0.812271	0.456	0.109	8.01777e-10
Gm4759	0	6.36213e-14	-0.785119	0.015	0.368	8.37638e-10
Pld4	0	7.01099e-14	0.642409	0.868	0.563	9.23067e-10
Itpripl2	0	7.28059e-14	0.538624	0.713	0.339	9.58562e-10
Eea1	0	7.49563e-14	0.743822	0.676	0.339	9.86875e-10
Akr1a1	0	8.02515e-14	0.563414	0.875	0.632	1.05659e-09
Kif21b	0	8.88343e-14	-0.455308	0.081	0.466	1.16959e-09
Gramd4	0	8.89127e-14	-0.344155	0.066	0.443	1.17062e-09
Cdr2	0	1.17278e-13	0.469426	0.353	0.034	1.54408e-09
Rpl24	0	1.20348e-13	-0.492646	0.831	0.943	1.5845e-09
Arhgef1	0	1.26904e-13	-0.680475	0.456	0.805	1.67081e-09
Mef2a	0	1.3728e-13	0.567254	0.846	0.603	1.80743e-09
Atp5e	0	1.50992e-13	-0.439101	0.772	0.966	1.98795e-09
Adam33	0	1.53202e-13	0.55602	0.324	0.023	2.01706e-09
Lilrb4a	0	1.55796e-13	0.66799	0.669	0.282	2.05121e-09
Hopx	0	1.59677e-13	-0.56593	0.103	0.489	2.10231e-09
Cebpa	0	1.83093e-13	0.554509	0.64	0.287	2.4106e-09
Sept8	0	1.87815e-13	0.42205	0.441	0.098	2.47277e-09
Il7r	0	1.92244e-13	-1.4497	0.007	0.345	2.53109e-09
Gpr171	0	1.99028e-13	-0.670897	0.044	0.414	2.62041e-09
Stard9	0	2.07761e-13	0.562385	0.522	0.172	2.73538e-09
Fcer1g	0	2.10616e-13	0.664508	0.949	0.506	2.77296e-09
Fam107b	0	2.18182e-13	-0.556072	0.272	0.69	2.87259e-09
Eif3f	0	2.22341e-13	-0.503033	0.816	0.954	2.92735e-09
Zfp704	0	2.25619e-13	0.51595	0.382	0.057	2.9705e-09
Cited2	0	2.27552e-13	1.19684	0.816	0.609	2.99595e-09
Frmd4a	0	2.29692e-13	0.512654	0.426	0.086	3.02413e-09
Gimap4	0	2.30081e-13	-0.946353	0.022	0.362	3.02924e-09
Nup210	0	2.51225e-13	-0.434202	0.037	0.391	3.30763e-09
Sema4d	0	2.54265e-13	-0.556569	0.066	0.425	3.34765e-09
Scpep1	0	2.55028e-13	0.598853	0.713	0.379	3.3577e-09
Ccnd3	0	2.61107e-13	-0.586784	0.324	0.701	3.43774e-09
Mpp1	0	2.67731e-13	0.62654	0.713	0.397	3.52494e-09
Rplp1	0	2.77951e-13	-0.531437	0.978	1	3.6595e-09
Bri3	0	2.78105e-13	0.545163	0.897	0.695	3.66154e-09
Serpinf1	0	2.78532e-13	0.441333	0.36	0.046	3.66715e-09
2610203C22Rik	0	2.97581e-13	0.470389	0.368	0.052	3.91796e-09
Rps10-ps2	0	3.11403e-13	-0.513958	0.412	0.77	4.09994e-09
Cd209g	0	3.17701e-13	0.960615	0.331	0.029	4.18285e-09
Myof	0	3.19408e-13	0.588908	0.64	0.264	4.20533e-09
Npc2	0	3.4696e-13	0.483562	0.949	0.793	4.56808e-09
Mfsd11	0	3.50503e-13	0.508372	0.493	0.132	4.61472e-09
Dusp5	0	3.85063e-13	-0.81283	0.081	0.443	5.06974e-09
P2rx7	0	4.08593e-13	0.502683	0.478	0.132	5.37954e-09
Adam9	0	4.11554e-13	0.540476	0.515	0.178	5.41852e-09
Tut7	0	4.12708e-13	0.678791	0.838	0.753	5.43371e-09
Anxa3	0	4.33399e-13	0.526616	0.5	0.155	5.70614e-09
Pglyrp1	0	4.44258e-13	-0.875767	0.015	0.351	5.8491e-09
Txnip	0	4.96761e-13	0.739404	0.934	0.81	6.54036e-09
Agmo	0	5.23429e-13	0.497166	0.368	0.057	6.89147e-09
Ltb4r1	0	5.52989e-13	-0.485082	0.007	0.333	7.28065e-09
Siglecg	0	5.65674e-13	-0.871451	0.029	0.368	7.44766e-09
Slc38a1	0	5.73699e-13	-0.616682	0.265	0.649	7.55332e-09
Malt1	0	5.93454e-13	-0.788806	0.265	0.626	7.81342e-09
Ptk2b	0	6.01329e-13	-0.524362	0.162	0.552	7.9171e-09
Stat4	0	6.78707e-13	-0.674897	0.081	0.443	8.93585e-09
Sub1	0	7.49019e-13	-0.555105	0.743	0.937	9.86159e-09
Iqgap2	0	7.81459e-13	0.603749	0.721	0.379	1.02887e-08
Rasgrp1	0	8.09588e-13	-0.556406	0.088	0.448	1.0659e-08
Tfe3	0	8.28868e-13	0.535203	0.574	0.224	1.09129e-08
Srgap2	0	9.25496e-13	0.717005	0.588	0.264	1.21851e-08
Coro2a	0	9.44538e-13	-0.473458	0.051	0.402	1.24358e-08
Ccl9	0	9.66451e-13	0.471992	0.787	0.322	1.27243e-08
P2ry13	0	9.74973e-13	0.421958	0.324	0.029	1.28365e-08
Nisch	0	1.03906e-12	0.600556	0.801	0.552	1.36803e-08
Rhoc	0	1.05968e-12	0.483523	0.419	0.092	1.39517e-08
Ptpn22	0	1.08924e-12	-0.755866	0.199	0.575	1.4341e-08
Arrb2	0	1.11949e-12	0.571054	0.735	0.414	1.47392e-08
Arhgef12	0	1.14249e-12	0.438878	0.515	0.161	1.5042e-08
C5ar2	0	1.15366e-12	0.322648	0.287	0.011	1.51891e-08
Maoa	0	1.17065e-12	0.39701	0.309	0.023	1.54128e-08
Fam102a	0	1.19691e-12	-0.49019	0.015	0.339	1.57586e-08
Itgb5	0	1.24691e-12	0.526976	0.404	0.08	1.64168e-08
Eef2k	0	1.34007e-12	0.410564	0.397	0.069	1.76433e-08
Clec4a1	0	1.53593e-12	0.411469	0.743	0.299	2.0222e-08
Haao	0	1.61381e-12	-0.400364	0.007	0.322	2.12474e-08
Clec4a2	0	1.66272e-12	0.564439	0.691	0.282	2.18913e-08
Rrbp1	0	1.72538e-12	0.568363	0.89	0.713	2.27163e-08
Runx3	0	1.76773e-12	-0.493275	0.103	0.489	2.32739e-08
Sp100	0	1.90837e-12	-0.695176	0.515	0.81	2.51256e-08
Plac8	0	1.92022e-12	-1.61662	0.029	0.356	2.52816e-08
Picalm	0	2.08081e-12	0.615726	0.89	0.672	2.73959e-08
Fgfr1	0	2.30228e-12	0.638239	0.64	0.241	3.03118e-08
Ccn1	0	2.39319e-12	1.18584	0.294	0.017	3.15087e-08
H2-Ob	0	2.51992e-12	-0.933131	0.11	0.466	3.31772e-08
Tmod1	0	2.57749e-12	0.466919	0.368	0.063	3.39353e-08
Pcyt1a	0	2.62335e-12	0.599481	0.537	0.201	3.4539e-08
Rab8b	0	2.6593e-12	0.554215	0.801	0.511	3.50123e-08
Egfr	0	2.78023e-12	0.26784	0.265	0.006	3.66045e-08
Ifitm3	0	2.81254e-12	0.42659	0.897	0.443	3.70299e-08
Gm37606	0	2.82552e-12	0.331179	0.265	0.006	3.72007e-08
Sh3glb1	0	2.89715e-12	0.491625	0.926	0.816	3.81438e-08
Emb	0	3.10141e-12	-1.1114	0.265	0.592	4.08332e-08
Siglec1	0	3.42357e-12	0.376914	0.287	0.017	4.50748e-08
Arhgap45	0	3.63486e-12	-0.583624	0.632	0.897	4.78565e-08
Satb1	0	3.69298e-12	-0.980393	0.11	0.454	4.86218e-08
Plxnd1	0	3.83224e-12	0.493405	0.676	0.287	5.04553e-08
Cd69	0	3.96974e-12	-0.709537	0.096	0.466	5.22656e-08
Rbpj	0	4.30541e-12	0.535347	0.86	0.54	5.6685e-08
Rps17	0	4.62355e-12	-0.437116	0.926	0.989	6.08736e-08
Cd226	0	4.6901e-12	-0.573775	0.066	0.408	6.17499e-08
Stap1	0	4.91555e-12	-0.695832	0.346	0.69	6.47181e-08
Abcb1b	0	5.74326e-12	0.483374	0.471	0.138	7.56157e-08
S100a11	0	6.0047e-12	-0.97138	0.574	0.81	7.90579e-08
Zfp36	0	6.30984e-12	0.674097	0.912	0.718	8.30753e-08
Strbp	0	6.49147e-12	-0.543766	0.051	0.379	8.54667e-08
Cmtm3	0	6.49272e-12	0.479133	0.625	0.276	8.54832e-08
Ctnna1	0	6.58731e-12	0.579139	0.779	0.414	8.67285e-08
Tspan13	0	6.6198e-12	-0.452184	0.118	0.506	8.71562e-08
Il27ra	0	6.83157e-12	-0.40151	0.029	0.345	8.99444e-08
Ddah2	0	7.46848e-12	0.361013	0.324	0.04	9.833e-08
Colec12	0	7.78456e-12	0.769832	0.324	0.04	1.02492e-07
Ecm1	0	7.80769e-12	0.73329	0.544	0.178	1.02796e-07
Eps8	0	7.81724e-12	0.511374	0.699	0.322	1.02922e-07
Arhgap15	0	7.92798e-12	-0.487853	0.551	0.856	1.0438e-07
Bcl11a	0	8.12519e-12	-0.726057	0.037	0.356	1.06976e-07
Rnasel	0	8.15743e-12	0.674619	0.551	0.23	1.07401e-07
Mmp9	0	8.3544e-12	0.925422	0.39	0.075	1.09994e-07
Cyfip2	0	8.50577e-12	-0.476007	0.074	0.431	1.11987e-07
Gapvd1	0	8.66975e-12	0.40935	0.728	0.443	1.14146e-07
Sema4a	0	8.81538e-12	0.669449	0.691	0.42	1.16063e-07
Gm11478	0	9.43898e-12	-0.592455	0.537	0.805	1.24274e-07
Rnf130	0	1.02682e-11	0.486789	0.875	0.661	1.35191e-07
Rbm3	0	1.03531e-11	-0.372181	0.846	0.96	1.36309e-07
Ccl6	0	1.03706e-11	0.631802	0.838	0.437	1.36539e-07
Lair1	0	1.34221e-11	0.426774	0.507	0.144	1.76715e-07
Ndufb1-ps	0	1.34918e-11	-0.541079	0.721	0.908	1.77633e-07
Renbp	0	1.39032e-11	0.433246	0.36	0.063	1.83049e-07
Trpv4	0	1.43594e-11	0.357391	0.316	0.04	1.89055e-07
Rpl36al	0	1.46633e-11	-0.446505	0.765	0.931	1.93057e-07
Nenf	0	1.71599e-11	0.511611	0.529	0.218	2.25927e-07
Gabarap	0	1.98794e-11	0.399568	0.963	0.885	2.61732e-07
Pkp3	0	2.08962e-11	-0.327777	0	0.282	2.75119e-07
Cd244a	0	2.08962e-11	-0.44495	0	0.282	2.75119e-07
Pbxip1	0	2.19054e-11	-0.446715	0.176	0.54	2.88407e-07
Atp6v0b	0	2.23424e-11	0.4804	0.86	0.724	2.94159e-07
Reep3	0	2.30058e-11	0.480583	0.75	0.454	3.02894e-07
Rassf5	0	2.37077e-11	-0.476785	0.228	0.58	3.12135e-07
Trbc2	0	2.48462e-11	-1.49235	0.015	0.305	3.27125e-07
Zcchc24	0	2.51133e-11	0.511977	0.515	0.195	3.30642e-07
Cxcr4	0	2.76785e-11	-0.866028	0.272	0.609	3.64416e-07
Arap2	0	2.88404e-11	-0.5211	0.051	0.362	3.79713e-07
Tlr4	0	2.91553e-11	0.403641	0.426	0.115	3.83859e-07
Traf1	0	2.91699e-11	-0.584495	0.096	0.431	3.84051e-07
Irf2bp2	0	3.13683e-11	0.6155	0.794	0.529	4.12994e-07
H2-Oa	0	3.41243e-11	-0.567787	0.022	0.316	4.4928e-07
Wfdc17	0	3.44457e-11	0.59624	0.75	0.362	4.53512e-07
Rab31	0	3.4945e-11	0.500403	0.596	0.27	4.60086e-07
Vkorc1	0	3.52769e-11	0.437292	0.559	0.236	4.64456e-07
Tma7	0	3.63957e-11	-0.388571	0.706	0.908	4.79186e-07
Lmna	0	3.689e-11	0.491964	0.632	0.253	4.85693e-07
Rps27rt	0	3.70666e-11	-0.474671	0.404	0.718	4.88018e-07
Nfic	0	3.76425e-11	0.520937	0.64	0.333	4.95601e-07
Ier2	0	3.79418e-11	0.747808	0.882	0.776	4.99541e-07
Ppdpf	0	3.96498e-11	-0.474004	0.213	0.58	5.22029e-07
Gas2l1	0	4.01466e-11	0.39534	0.39	0.098	5.2857e-07
Aoah	0	4.03572e-11	0.374428	0.375	0.08	5.31343e-07
Klf6	0	4.18947e-11	0.687457	0.941	0.81	5.51585e-07
Mir6236	0	4.25589e-11	0.622866	0.956	0.966	5.60331e-07
Stk24	0	4.32312e-11	-0.557565	0.382	0.695	5.69182e-07
Fkbp1a	0	4.47314e-11	0.469999	0.846	0.592	5.88934e-07
Klf9	0	4.74167e-11	0.633386	0.566	0.241	6.24288e-07
Nfia	0	4.92719e-11	0.461417	0.404	0.103	6.48714e-07
Plxnb2	0	4.99457e-11	0.426227	0.596	0.276	6.57585e-07
Ms4a4b	0	5.06179e-11	-1.62295	0.029	0.322	6.66435e-07
H2-Q6	0	6.16164e-11	-0.580817	0.066	0.379	8.11242e-07
Cxcl2	0	6.20883e-11	1.55511	0.441	0.115	8.17454e-07
Tlr7	0	6.30815e-11	0.491555	0.507	0.172	8.30531e-07
Pfn1	0	6.82206e-11	-0.432763	0.941	1	8.98192e-07
Kcnk6	0	6.86346e-11	0.407661	0.434	0.138	9.03643e-07
Psmb1	0	7.11013e-11	-0.386247	0.669	0.879	9.36119e-07
Gimap8	0	7.55664e-11	-0.547141	0.015	0.293	9.94908e-07
Skap1	0	7.80863e-11	-0.666559	0.007	0.287	1.02808e-06
Ms4a4c	0	7.97098e-11	-0.716346	0.074	0.379	1.04946e-06
Mrfap1	0	8.03799e-11	0.46197	0.846	0.736	1.05828e-06
Bri3bp	0	8.52488e-11	-0.396219	0.059	0.362	1.12239e-06
Gpr160	0	8.62322e-11	0.388664	0.412	0.115	1.13533e-06
Sirpa	0	8.73724e-11	0.413282	0.772	0.368	1.15035e-06
Pcyox1	0	9.29345e-11	0.426105	0.449	0.149	1.22358e-06
Lilr4b	0	9.33804e-11	0.565741	0.625	0.282	1.22945e-06
Man2b1	0	9.36125e-11	0.544111	0.853	0.655	1.2325e-06
Nacc2	0	9.74588e-11	0.321652	0.338	0.063	1.28314e-06
Slc29a1	0	1.00351e-10	0.523813	0.515	0.201	1.32122e-06
Poglut3	0	1.05376e-10	0.348811	0.279	0.029	1.38738e-06
Gm37084	0	1.07878e-10	0.693075	0.412	0.115	1.42032e-06
Sorbs3	0	1.11459e-10	0.299093	0.279	0.029	1.46747e-06
Tbxas1	0	1.14057e-10	0.469511	0.574	0.23	1.50167e-06
Nedd9	0	1.38938e-10	-0.50155	0.169	0.5	1.82926e-06
Canx	0	1.39628e-10	0.487993	0.904	0.764	1.83834e-06
Gm10076	0	1.40473e-10	-0.442454	0.522	0.77	1.84947e-06
Sft2d2	0	1.43472e-10	0.539581	0.596	0.31	1.88895e-06
Ikzf1	0	1.46769e-10	-0.450455	0.485	0.793	1.93236e-06
Ppp1r16b	0	1.48181e-10	-0.423545	0.015	0.287	1.95095e-06
Dusp6	0	1.51521e-10	0.587837	0.625	0.282	1.99493e-06
P2rx4	0	1.54675e-10	0.531513	0.684	0.397	2.03645e-06
Plin2	0	1.55005e-10	0.502589	0.706	0.402	2.0408e-06
S1pr4	0	1.62129e-10	-0.422517	0.015	0.287	2.13459e-06
Rhobtb1	0	1.6449e-10	0.415441	0.353	0.08	2.16568e-06
Evi2a	0	1.69984e-10	0.505907	0.809	0.483	2.238e-06
Spn	0	1.70305e-10	-0.704887	0.088	0.408	2.24223e-06
Gpr18	0	1.77357e-10	-0.450992	0.015	0.287	2.33509e-06
Lck	0	1.80695e-10	-0.632146	0	0.259	2.37904e-06
Plek	0	1.97857e-10	0.681175	0.86	0.523	2.60498e-06
Arhgef18	0	1.98108e-10	-0.51721	0.191	0.511	2.60829e-06
Map4k1	0	1.99219e-10	-0.426803	0.066	0.368	2.62292e-06
Dusp3	0	2.01657e-10	0.504764	0.684	0.374	2.65502e-06
Cndp2	0	2.04548e-10	0.533493	0.654	0.374	2.69307e-06
Tbc1d10c	0	2.12545e-10	-0.421701	0.037	0.328	2.79837e-06
Rab7b	0	2.41377e-10	0.389326	0.588	0.213	3.17796e-06
Btla	0	2.51072e-10	-0.544252	0.029	0.31	3.30561e-06
Ear2	0	2.51072e-10	-1.32826	0.029	0.31	3.30561e-06
Slc43a2	0	2.51672e-10	0.568731	0.684	0.385	3.31351e-06
Mat2a	0	2.56601e-10	0.518131	0.882	0.701	3.37841e-06
Dusp2	0	2.68783e-10	-0.749305	0.132	0.454	3.53879e-06
Tslp	0	2.75764e-10	0.412534	0.279	0.034	3.63071e-06
Ahnak	0	2.7823e-10	0.519139	0.963	0.649	3.66318e-06
Cd3g	0	3.07418e-10	-1.05572	0	0.253	4.04747e-06
Atp6ap2	0	3.2264e-10	0.500943	0.735	0.454	4.24788e-06
Rps10-ps1	0	3.33864e-10	-0.455098	0.404	0.713	4.39565e-06
Bmp2	0	3.64497e-10	0.452206	0.265	0.023	4.79897e-06
Evi5	0	3.7519e-10	0.519595	0.529	0.236	4.93975e-06
Ikzf3	0	3.82742e-10	-0.733332	0.007	0.264	5.03918e-06
Gprc5c	0	4.08411e-10	0.39246	0.287	0.04	5.37714e-06
Jdp2	0	4.35265e-10	0.429877	0.463	0.172	5.7307e-06
Ptms	0	4.51977e-10	0.52862	0.765	0.425	5.95073e-06
Dock10	0	4.60782e-10	-0.508717	0.485	0.747	6.06666e-06
Cfp	0	4.83223e-10	0.448452	0.728	0.328	6.36212e-06
Ptgs1	0	4.96486e-10	0.393601	0.404	0.115	6.53674e-06
Tubb6	0	5.31303e-10	0.406373	0.544	0.236	6.99513e-06
Cyp27a1	0	5.74984e-10	0.396957	0.449	0.161	7.57025e-06
Arpc5l	0	5.75684e-10	-0.554341	0.353	0.661	7.57945e-06
Atp11b	0	5.90714e-10	-0.520221	0.272	0.615	7.77734e-06
Gimap5	0	6.09806e-10	-0.529231	0.029	0.299	8.02871e-06
Mfsd1	0	6.40393e-10	0.521668	0.647	0.391	8.43142e-06
Lilra5	0	6.4963e-10	0.595385	0.309	0.052	8.55303e-06
Supt4a	0	6.7507e-10	-0.454285	0.456	0.782	8.88797e-06
Rpl7a	0	6.77065e-10	-0.361313	0.926	0.954	8.91424e-06
Rock2	0	7.32593e-10	0.582116	0.794	0.621	9.64531e-06
Glipr1	0	7.59895e-10	-0.399189	0.154	0.494	1.00048e-05
Cd3d	0	7.62083e-10	-1.09045	0.015	0.27	1.00336e-05
Cybb	0	7.72896e-10	0.289091	0.875	0.511	1.01759e-05
Arl5c	0	8.17137e-10	-0.458576	0.059	0.345	1.07584e-05
Litaf	0	8.33876e-10	0.426306	0.64	0.339	1.09788e-05
Clec12a	0	8.73357e-10	0.652688	0.691	0.368	1.14986e-05
Cd55	0	8.86789e-10	-0.969152	0.088	0.391	1.16755e-05
Cnn2	0	9.00946e-10	-0.473738	0.493	0.753	1.18618e-05
Nsa2	0	9.19241e-10	-0.481476	0.794	0.879	1.21027e-05
Fads1	0	1.00164e-09	0.328346	0.368	0.098	1.31876e-05
Gimap6	0	1.04605e-09	-1.05728	0.294	0.54	1.37722e-05
Slc16a7	0	1.06259e-09	0.380261	0.404	0.126	1.39901e-05
Dna2	0	1.06268e-09	-0.253267	0.007	0.253	1.39913e-05
Thy1	0	1.06268e-09	-0.741775	0.007	0.253	1.39913e-05
Grina	0	1.08581e-09	0.376023	0.559	0.259	1.42958e-05
Il17ra	0	1.11031e-09	-0.671318	0.272	0.569	1.46183e-05
Itk	0	1.11667e-09	-0.571152	0.007	0.259	1.47021e-05
Bcl11b	0	1.11954e-09	-0.57193	0.007	0.253	1.47399e-05
Abcg1	0	1.1362e-09	-0.386504	0.066	0.351	1.49592e-05
Stom	0	1.14227e-09	0.40575	0.493	0.207	1.50391e-05
Ywhaz	0	1.162e-09	-0.346959	0.853	0.943	1.52989e-05
Rell1	0	1.1806e-09	0.546518	0.529	0.247	1.55437e-05
Cd79a	0	1.19472e-09	-2.16969	0.029	0.287	1.57297e-05
Ms4a6b	0	1.30967e-09	0.429572	0.831	0.477	1.72431e-05
Ptpra	0	1.33853e-09	0.503391	0.743	0.529	1.76231e-05
Adrb2	0	1.43547e-09	0.930361	0.654	0.397	1.88994e-05
Fyn	0	1.45574e-09	-0.380028	0.162	0.489	1.91663e-05
Mif	0	1.50371e-09	-0.467693	0.353	0.672	1.97979e-05
Rab11fip1	0	1.54033e-09	-0.326761	0.037	0.305	2.028e-05
Cstb	0	1.56484e-09	0.496126	0.721	0.471	2.06027e-05
Pld1	0	1.57591e-09	0.277423	0.309	0.057	2.07484e-05
Bzw2	0	1.65609e-09	-0.40259	0.081	0.374	2.1804e-05
H3f3a	0	1.67581e-09	-0.563265	0.985	0.989	2.20637e-05
Itgax	0	1.67692e-09	-0.292712	0.022	0.287	2.20783e-05
Lyst	0	1.70447e-09	-0.374514	0.235	0.563	2.24411e-05
Hip1	0	1.75778e-09	0.3979	0.596	0.282	2.31429e-05
Slc44a2	0	1.80173e-09	-0.385407	0.044	0.322	2.37216e-05
Cdc42ep3	0	1.93071e-09	-0.440213	0.066	0.351	2.54198e-05
Wdfy2	0	1.99163e-09	0.423911	0.529	0.23	2.62218e-05
Rab1a	0	2.0867e-09	0.458662	0.728	0.483	2.74735e-05
Macroh2a1	0	2.14528e-09	-0.531129	0.596	0.764	2.82448e-05
H2aj	0	2.27059e-09	-0.390766	0.618	0.839	2.98946e-05
Ipcef1	0	2.35819e-09	-0.444417	0.044	0.31	3.10479e-05
H2-K1	0	2.44055e-09	-0.490132	0.926	0.983	3.21323e-05
Clec4a3	0	2.50097e-09	0.331088	0.75	0.328	3.29278e-05
Ifi209	0	2.57357e-09	-0.538301	0.331	0.644	3.38836e-05
Klhl9	0	2.63339e-09	0.470168	0.596	0.322	3.46712e-05
Rasal3	0	2.64122e-09	-0.371143	0.044	0.31	3.47743e-05
Acp2	0	2.69892e-09	0.45633	0.456	0.172	3.5534e-05
Adam8	0	2.70679e-09	-0.353488	0.022	0.276	3.56376e-05
Fgd4	0	2.72592e-09	0.389611	0.551	0.23	3.58895e-05
Dnajc13	0	2.78072e-09	0.481612	0.662	0.391	3.6611e-05
Bola2	0	2.85529e-09	-0.386048	0.537	0.799	3.75927e-05
Fcrla	0	2.94507e-09	-0.575235	0.022	0.27	3.87748e-05
Skint3	0	3.07866e-09	-0.326645	0.015	0.259	4.05337e-05
Sema6d	0	3.14376e-09	0.404871	0.287	0.052	4.13907e-05
Scn1b	0	3.16609e-09	0.356737	0.301	0.057	4.16847e-05
Gpr141	0	3.31735e-09	-0.546789	0.015	0.259	4.36763e-05
Acp5	0	3.41658e-09	-0.4924	0.074	0.345	4.49827e-05
Scamp5	0	3.43721e-09	0.278943	0.257	0.034	4.52543e-05
Spg20	0	3.5412e-09	0.33018	0.353	0.092	4.66234e-05
Mfap3	0	3.75837e-09	0.404001	0.507	0.236	4.94827e-05
Kifc3	0	3.89285e-09	0.253161	0.324	0.075	5.12533e-05
Pax5	0	4.02513e-09	-0.900873	0.022	0.264	5.29949e-05
Rasgrp2	0	4.35062e-09	-0.648551	0.213	0.489	5.72803e-05
Gm15987	0	4.59987e-09	-0.38238	0.022	0.264	6.05619e-05
Kcnn4	0	4.73633e-09	-0.260737	0.044	0.31	6.23585e-05
Mllt3	0	4.7894e-09	-0.323404	0.044	0.31	6.30572e-05
Hspe1	0	4.79363e-09	-0.425837	0.551	0.799	6.31129e-05
Wsb1	0	4.89627e-09	0.487513	0.757	0.489	6.44643e-05
Zeb2os	0	4.96796e-09	0.491016	0.478	0.201	6.54081e-05
Nt5c	0	5.2479e-09	-0.324092	0.316	0.638	6.90938e-05
Ripor2	0	5.28224e-09	-0.70799	0.265	0.552	6.9546e-05
Itgb1	0	5.56586e-09	0.420701	0.875	0.575	7.32802e-05
Snx9	0	5.73342e-09	0.408532	0.676	0.368	7.54862e-05
Galc	0	6.02828e-09	0.290105	0.39	0.115	7.93684e-05
Lat	0	6.07491e-09	-0.564439	0.029	0.276	7.99822e-05
Rhof	0	6.09866e-09	-0.302673	0.015	0.253	8.0295e-05
Ms4a1	0	6.19387e-09	-1.64718	0.037	0.282	8.15485e-05
Iglc2	0	6.78496e-09	-1.48023	0.029	0.27	8.93308e-05
B3gnt5	0	6.8654e-09	-0.504281	0.029	0.27	9.03898e-05
A130071D04Rik	0	6.97073e-09	-0.494958	0.265	0.592	9.17766e-05
Tnf	0	7.05658e-09	0.572978	0.426	0.144	9.29069e-05
Ccr5	0	7.10123e-09	0.63241	0.537	0.253	9.34948e-05
Tubgcp5	0	7.94219e-09	0.477269	0.5	0.201	0.000104567
Sesn3	0	8.219e-09	-0.443936	0.118	0.397	0.000108211
Ube2q2	0	8.26252e-09	0.393974	0.507	0.241	0.000108784
Kifap3	0	8.3361e-09	0.351753	0.36	0.109	0.000109753
Myo1g	0	8.33637e-09	-0.570603	0.257	0.552	0.000109757
Eif3e	0	8.78985e-09	-0.303971	0.632	0.868	0.000115727
Txk	0	8.79283e-09	-0.709209	0.022	0.259	0.000115766
Igkc	0	8.92025e-09	-3.24	0.051	0.299	0.000117444
Dennd4a	0	9.04143e-09	-0.461734	0.382	0.667	0.000119039
Wdr43	0	9.41395e-09	-0.411395	0.272	0.58	0.000123944
Mt2	0	1.01608e-08	0.539006	0.324	0.075	0.000133777
Dapk1	0	1.10836e-08	0.423872	0.478	0.19	0.000145927
Ccr2	0	1.17661e-08	-0.923668	0.154	0.46	0.000154913
Ccnl1	0	1.21979e-08	0.466265	0.904	0.782	0.000160597
Gabarapl1	0	1.22385e-08	0.403721	0.426	0.167	0.000161132
Lyl1	0	1.28496e-08	0.464037	0.61	0.345	0.000169178
Eid1	0	1.3262e-08	0.630802	0.721	0.506	0.000174607
Prdx4	0	1.4324e-08	0.416412	0.544	0.282	0.00018859
Egr3	0	1.54196e-08	0.977029	0.529	0.241	0.000203015
Pecam1	0	1.57365e-08	-0.461825	0.066	0.333	0.000207186
Tm9sf2	0	1.64929e-08	0.485982	0.735	0.586	0.000217145
Deptor	0	1.68467e-08	0.361722	0.368	0.115	0.000221804
Parvg	0	1.75558e-08	-0.312632	0.029	0.264	0.000231139
Cblb	0	1.79486e-08	-0.388678	0.147	0.443	0.000236311
Vps37b	0	1.92746e-08	-0.815012	0.287	0.557	0.00025377
Slamf9	0	2.10431e-08	0.588018	0.507	0.23	0.000277053
Slamf6	0	2.13273e-08	-0.533079	0.051	0.293	0.000280795
Snx8	0	2.14944e-08	0.355667	0.478	0.195	0.000282995
Slc11a1	0	2.16409e-08	0.39163	0.596	0.259	0.000284924
Mon2	0	2.1974e-08	0.436023	0.559	0.293	0.00028931
Gm49839	0	2.20996e-08	0.645612	0.382	0.132	0.000290964
Sf3b3	0	2.32335e-08	-0.361845	0.257	0.58	0.000305892
Vegfb	0	2.40163e-08	0.323336	0.346	0.098	0.000316199
Sms	0	2.4055e-08	-0.368444	0.191	0.471	0.000316709
Ntpcr	0	2.40671e-08	0.465078	0.382	0.126	0.000316868
Fgr	0	2.76253e-08	-0.593711	0.044	0.287	0.000363715
Wnk1	0	2.77829e-08	0.536814	0.846	0.753	0.00036579
Rras2	0	2.85605e-08	-0.356151	0.081	0.339	0.000376027
Gngt2	0	2.87607e-08	-1.02589	0.037	0.27	0.000378664
Hmox2	0	2.90554e-08	0.465784	0.684	0.483	0.000382544
Agap1	0	3.01389e-08	0.403889	0.309	0.08	0.000396809
Ddx3x	0	3.01837e-08	0.570302	0.831	0.701	0.000397398
Lima1	0	3.0917e-08	0.468305	0.507	0.236	0.000407053
Epb41l1	0	3.15826e-08	0.325544	0.279	0.057	0.000415816
Arhgef3	0	3.23044e-08	0.443823	0.581	0.299	0.00042532
Ly6d	0	3.23164e-08	-1.8152	0.044	0.276	0.000425478
Aldh7a1	0	3.26914e-08	0.315402	0.324	0.086	0.000430415
Nop53	0	3.34029e-08	-0.416878	0.669	0.862	0.000439782
Tmed10	0	3.3754e-08	0.412914	0.875	0.724	0.000444405
Msn	0	3.3869e-08	-0.40072	0.875	0.96	0.000445919
Lman1	0	3.51928e-08	0.463949	0.588	0.351	0.000463348
Gm45153	0	3.62387e-08	-0.370622	0.044	0.287	0.000477119
Gkap1	0	3.90742e-08	0.341454	0.272	0.052	0.000514451
Flcn	0	3.97375e-08	0.356665	0.39	0.138	0.000523185
Zeb1	0	4.1259e-08	-0.356372	0.088	0.345	0.000543215
Rap2b	0	4.14843e-08	0.47243	0.566	0.31	0.000546182
Uqcrh	0	4.61793e-08	-0.350915	0.801	0.943	0.000607996
Itm2c	0	4.62827e-08	0.500651	0.728	0.466	0.000609358
Crybg3	0	4.65155e-08	0.386819	0.574	0.299	0.000612423
Creb5	0	4.70763e-08	0.483098	0.287	0.063	0.000619806
Atp13a2	0	5.07831e-08	0.408894	0.515	0.253	0.00066861
Gltp	0	5.16873e-08	0.375516	0.831	0.598	0.000680515
Lrrk2	0	5.195e-08	-0.337534	0.051	0.287	0.000683974
Sp110	0	5.2384e-08	-0.442394	0.36	0.649	0.000689687
Agtrap	0	5.24731e-08	0.38537	0.456	0.201	0.000690861
Dennd5a	0	5.25781e-08	0.401558	0.654	0.397	0.000692244
S100a1	0	5.314e-08	0.453216	0.544	0.287	0.000699642
Cyld	0	5.47672e-08	-0.385409	0.449	0.713	0.000721065
Tceal8	0	5.53638e-08	0.336399	0.309	0.086	0.00072892
Rabgap1l	0	5.61108e-08	-0.497802	0.272	0.563	0.000738755
Tbc1d9b	0	5.65079e-08	0.316178	0.412	0.149	0.000743983
Psmb9	0	5.89612e-08	-0.450587	0.456	0.695	0.000776283
Ptk2	0	5.95291e-08	0.296324	0.301	0.075	0.00078376
Vps35	0	5.9597e-08	0.396158	0.75	0.557	0.000784655
Rhoh	0	6.05557e-08	-0.618167	0.265	0.54	0.000797277
Snrpf	0	6.06455e-08	-0.352264	0.632	0.845	0.000798458
Neurl3	0	6.07659e-08	-0.6246	0.368	0.621	0.000800044
Rpl10	0	6.11188e-08	-0.280908	0.963	0.983	0.00080469
Sec61b	0	6.15121e-08	-0.329826	0.721	0.879	0.000809869
Itgam	0	6.16138e-08	0.480833	0.721	0.374	0.000811208
Serp1	0	6.17388e-08	-0.473589	0.647	0.845	0.000812854
Net1	0	6.21955e-08	-0.29322	0.051	0.287	0.000818865
Mctp1	0	6.22246e-08	0.500403	0.61	0.333	0.000819248
Rnpep	0	6.32641e-08	0.348975	0.551	0.316	0.000832935
H1f4	0	6.4133e-08	-0.521047	0.213	0.5	0.000844375
AW112010	0	6.46513e-08	-0.87515	0.169	0.425	0.000851199
Gas5	0	6.50325e-08	-0.426795	0.772	0.862	0.000856218
Uqcrfs1	0	6.82642e-08	-0.326608	0.375	0.638	0.000898766
Lrrfip1	0	6.84049e-08	-0.395278	0.419	0.678	0.000900619
Mfsd6	0	6.85659e-08	0.366637	0.478	0.207	0.000902738
Ebf1	0	6.99165e-08	-1.62668	0.051	0.276	0.000920521
Dock2	0	7.15075e-08	-0.338469	0.699	0.862	0.000941467
Tagap	0	7.18274e-08	0.770717	0.551	0.316	0.000945679
Lmnb1	0	7.18494e-08	-0.356276	0.074	0.322	0.00094597
Vars	0	7.1882e-08	-0.463597	0.154	0.425	0.000946398
Abcc1	0	7.22989e-08	0.473312	0.5	0.282	0.000951888
Lmo2	0	7.40999e-08	0.473631	0.713	0.506	0.000975599
Cnrip1	0	7.50378e-08	0.281165	0.301	0.075	0.000987947
Plaur	0	7.59136e-08	-0.644797	0.11	0.362	0.000999479
Cln8	0	7.63415e-08	0.343184	0.456	0.195	0.00100511
Slc38a6	0	7.73192e-08	0.273833	0.287	0.063	0.00101798
Nupr1	0	7.77249e-08	0.383023	0.426	0.155	0.00102333
Csk	0	7.94525e-08	-0.39817	0.5	0.753	0.00104607
Iglc3	0	7.99135e-08	-1.26851	0.044	0.264	0.00105214
Idh1	0	8.12227e-08	0.384961	0.551	0.27	0.00106938
Tmem87b	0	8.14868e-08	0.390033	0.441	0.195	0.00107285
Ifi27l2a	0	8.18009e-08	0.678457	0.831	0.644	0.00107699
Taf10	0	8.21764e-08	-0.296022	0.581	0.782	0.00108193
Ifnar2	0	8.38462e-08	0.371356	0.706	0.454	0.00110392
Leprot	0	8.5554e-08	0.36466	0.625	0.379	0.0011264
Vsir	0	8.91749e-08	0.470215	0.721	0.557	0.00117408
Thra	0	9.43144e-08	0.382769	0.412	0.155	0.00124174
Tuba1b	0	9.56521e-08	0.354303	0.846	0.649	0.00125936
Rnaset2a	0	9.57736e-08	0.477679	0.64	0.402	0.00126096
Rassf4	0	9.93018e-08	0.41265	0.787	0.443	0.00130741
Cdkn1b	0	1.00194e-07	-0.378398	0.522	0.741	0.00131916
Prdx1	0	1.02326e-07	0.454381	0.853	0.839	0.00134723
Cdk2ap2	0	1.02534e-07	-0.571582	0.507	0.73	0.00134996
Gypc	0	1.02554e-07	0.26063	0.257	0.046	0.00135023
Rin3	0	1.04191e-07	-0.306376	0.132	0.408	0.00137178
Sys1	0	1.05817e-07	-0.33951	0.36	0.632	0.00139318
Ncoa4	0	1.05896e-07	0.427854	0.544	0.305	0.00139423
Zdhhc14	0	1.08879e-07	0.304926	0.353	0.121	0.00143351
Nfe2l2	0	1.13299e-07	0.356634	0.728	0.437	0.0014917
Fcho2	0	1.17476e-07	0.41772	0.787	0.609	0.00154669
Mapk14	0	1.17513e-07	0.381118	0.699	0.46	0.00154717
Macf1	0	1.18352e-07	-0.570904	0.735	0.897	0.00155822
Cyth4	0	1.19938e-07	0.378803	0.816	0.644	0.0015791
Cd209d	0	1.21115e-07	1.09527	0.287	0.069	0.00159461
Tespa1	0	1.33197e-07	-0.391722	0.051	0.287	0.00175367
Ccdc50	0	1.37195e-07	0.284592	0.846	0.626	0.00180631
Ap1s2	0	1.40236e-07	0.330669	0.662	0.391	0.00184634
Tlr8	0	1.42065e-07	0.259427	0.331	0.098	0.00187043
Plscr3	0	1.4572e-07	0.337531	0.353	0.126	0.00191855
Rnf138	0	1.50753e-07	-0.431597	0.162	0.431	0.00198481
Inppl1	0	1.51837e-07	0.26298	0.301	0.086	0.00199908
Cox17	0	1.60849e-07	-0.352047	0.529	0.759	0.00211774
Lipa	0	1.61043e-07	0.475564	0.676	0.483	0.00212029
Tmem59	0	1.66072e-07	0.403717	0.882	0.73	0.00218651
Sash3	0	1.66598e-07	-0.357383	0.257	0.529	0.00219342
Spire1	0	1.68402e-07	0.280879	0.316	0.098	0.00221717
Dgka	0	1.69528e-07	-0.465645	0.162	0.42	0.002232
Plk2	0	1.7179e-07	0.413055	0.397	0.144	0.00226179
Kdelr1	0	1.74592e-07	0.395647	0.647	0.391	0.00229867
Psme1	0	1.74901e-07	-0.409248	0.706	0.902	0.00230275
Xdh	0	1.77504e-07	0.432772	0.551	0.305	0.00233702
Ctsz	0	1.83005e-07	0.388896	0.904	0.661	0.00240944
Mir142hg	0	1.83741e-07	-0.39086	0.206	0.477	0.00241913
Hdac7	0	1.88059e-07	-0.332246	0.081	0.316	0.00247598
Tnfrsf1a	0	1.97499e-07	0.377719	0.647	0.385	0.00260027
Tifa	0	2.0224e-07	0.34964	0.529	0.27	0.00266269
Dnajb14	0	2.07498e-07	0.415705	0.596	0.339	0.00273192
Stk10	0	2.08582e-07	-0.504738	0.368	0.621	0.00274618
Cenpb	0	2.09094e-07	0.476971	0.559	0.339	0.00275293
Dync1i2	0	2.13479e-07	0.386945	0.816	0.69	0.00281066
Nars	0	2.14194e-07	0.411781	0.772	0.626	0.00282008
Akap13	0	2.22721e-07	-0.402406	0.882	0.948	0.00293235
Rbms1	0	2.3375e-07	0.398622	0.831	0.632	0.00307755
Lsm5	0	2.35837e-07	-0.347334	0.338	0.592	0.00310502
Ap2m1	0	2.40319e-07	0.466717	0.735	0.586	0.00316404
Mtus1	0	2.66054e-07	0.361852	0.316	0.098	0.00350287
Fam241a	0	2.75792e-07	-0.290601	0.088	0.333	0.00363107
Hnrnpa3	0	2.84502e-07	-0.330619	0.853	0.948	0.00374576
Dennd1a	0	2.86492e-07	0.440997	0.537	0.276	0.00377196
Ptpn12	0	2.90025e-07	0.35235	0.618	0.328	0.00381848
Apbb1ip	0	2.95409e-07	-0.400466	0.632	0.839	0.00388936
Ulk2	0	2.95907e-07	0.267233	0.485	0.224	0.00389591
Dbnl	0	3.00571e-07	-0.386127	0.449	0.638	0.00395732
Znrf1	0	3.01798e-07	-0.304844	0.081	0.31	0.00397348
Stx2	0	3.03966e-07	0.357051	0.39	0.167	0.00400201
Ptov1	0	3.10718e-07	0.318746	0.456	0.218	0.00409092
Armcx3	0	3.1479e-07	0.343625	0.382	0.149	0.00414452
Lrrc25	0	3.34842e-07	0.409297	0.603	0.362	0.00440853
Snap23	0	3.37061e-07	0.413113	0.669	0.448	0.00443774
Ppp1r21	0	3.38785e-07	0.37736	0.618	0.414	0.00446044
Tceal9	0	3.50172e-07	0.38956	0.544	0.305	0.00461037
Pik3ip1	0	3.5451e-07	-0.396421	0.051	0.264	0.00466747
Per1	0	3.58054e-07	0.353437	0.493	0.253	0.00471414
Man2a1	0	3.66035e-07	0.388374	0.721	0.489	0.00481922
Nfatc2	0	3.84241e-07	0.34742	0.493	0.253	0.00505892
Npc1	0	3.89997e-07	0.409734	0.456	0.23	0.00513471
Fam174a	0	4.1272e-07	0.4711	0.61	0.42	0.00543387
Ifi214	0	4.15265e-07	-0.421722	0.051	0.27	0.00546737
H2-Q4	0	4.18295e-07	-0.4573	0.338	0.569	0.00550727
Tsen34	0	4.22319e-07	0.311012	0.426	0.178	0.00556025
Hexb	0	4.24975e-07	0.629841	0.647	0.443	0.00559523
Npm3	0	4.4791e-07	-0.251263	0.257	0.557	0.00589718
Shtn1	0	4.50502e-07	0.289976	0.625	0.293	0.00593131
Fbl	0	4.55415e-07	-0.333835	0.368	0.626	0.00599599
Rac1	0	4.57622e-07	0.330985	0.89	0.77	0.00602505
Ticam2	0	4.60231e-07	0.307361	0.338	0.115	0.0060594
Basp1	0	4.65101e-07	0.617963	0.39	0.161	0.00612351
Eif3h	0	4.67562e-07	-0.28972	0.772	0.879	0.00615592
Sgpl1	0	4.69573e-07	0.41504	0.61	0.402	0.00618239
Nsd3	0	4.72035e-07	-0.367019	0.596	0.787	0.00621482
Hnrnpa0	0	4.7994e-07	-0.361688	0.824	0.897	0.00631889
Cycs	0	4.82792e-07	-0.288981	0.419	0.644	0.00635644
Fnip1	0	4.86435e-07	0.460179	0.544	0.316	0.00640441
Adgrg6	0	4.88152e-07	0.372617	0.287	0.086	0.00642701
Zfp703	0	4.91731e-07	0.357735	0.441	0.207	0.00647412
Spata13	0	5.1267e-07	-0.253111	0.074	0.31	0.00674981
Diaph1	0	5.15305e-07	-0.392747	0.632	0.822	0.0067845
Set	0	5.32163e-07	-0.32273	0.713	0.891	0.00700646
Vasp	0	5.351e-07	-0.390367	0.382	0.603	0.00704512
Tmem141	0	5.52498e-07	0.40379	0.382	0.167	0.00727419
1700017B05Rik	0	5.6588e-07	0.340372	0.36	0.126	0.00745038
Kif1b	0	5.8214e-07	0.362096	0.574	0.345	0.00766445
Gpsm3	0	5.97951e-07	-0.351306	0.515	0.736	0.00787262
Arl11	0	6.20425e-07	0.294735	0.375	0.144	0.00816851
Ptprj	0	6.25119e-07	0.389668	0.691	0.437	0.00823032
Dram2	0	6.36352e-07	0.420554	0.551	0.305	0.00837821
Runx1	0	6.53729e-07	0.570016	0.779	0.621	0.008607
Hmgb2	0	6.57699e-07	-0.389956	0.64	0.828	0.00865927
Sf3b6	0	6.94568e-07	-0.302665	0.544	0.759	0.00914468
Rp2	0	7.03781e-07	0.356969	0.625	0.391	0.00926599
Tex261	0	7.18353e-07	0.357661	0.647	0.443	0.00945783
Coq10b	0	7.26607e-07	-0.453977	0.338	0.575	0.00956651
Micos13	0	7.74786e-07	-0.326565	0.441	0.69	0.0102008
Ctss	0	7.96955e-07	0.358345	0.912	0.782	0.0104927
Tfrc	0	8.49675e-07	0.314129	0.471	0.201	0.0111868
Samsn1	0	8.56182e-07	-0.597548	0.228	0.494	0.0112725
Grk6	0	8.65401e-07	-0.388449	0.324	0.598	0.0113939
Ccl3	0	8.79145e-07	1.0905	0.287	0.086	0.0115748
Gcnt1	0	8.85476e-07	0.450035	0.338	0.121	0.0116582
Chd2	0	8.88506e-07	-0.400134	0.36	0.626	0.0116981
Ptpro	0	9.22748e-07	0.317738	0.61	0.328	0.0121489
Klf7	0	9.27516e-07	0.421468	0.5	0.264	0.0122117
Atp6v0a2	0	9.37155e-07	-0.252895	0.14	0.379	0.0123386
Mindy2	0	9.38631e-07	0.270468	0.654	0.379	0.012358
Fndc3b	0	9.47165e-07	0.41297	0.412	0.195	0.0124704
Rsu1	0	9.7629e-07	0.355802	0.706	0.471	0.0128538
Xlr	0	9.78215e-07	0.318438	0.265	0.063	0.0128792
Prdx6	0	9.79247e-07	-0.416336	0.301	0.563	0.0128928
Plcg2	0	1.00559e-06	-0.367967	0.213	0.46	0.0132396
Plbd2	0	1.02263e-06	0.289856	0.441	0.218	0.013464
Apobec3	0	1.06211e-06	-0.489945	0.426	0.684	0.0139838
Gm2a	0	1.06924e-06	-0.935713	0.632	0.684	0.0140776
Nfkbid	0	1.07046e-06	0.446701	0.596	0.368	0.0140937
Hcst	0	1.07119e-06	-0.702187	0.331	0.557	0.0141033
Prrc2c	0	1.08926e-06	-0.360651	0.757	0.914	0.0143412
Tiparp	0	1.16736e-06	0.436085	0.618	0.379	0.0153695
Dnase1l1	0	1.19717e-06	0.315063	0.485	0.247	0.0157619
Aimp1	0	1.26041e-06	-0.328084	0.412	0.672	0.0165945
Dnajc21	0	1.26477e-06	-0.283962	0.191	0.448	0.016652
Ggh	0	1.29386e-06	0.338105	0.581	0.339	0.0170349
Taf15	0	1.30325e-06	-0.298909	0.309	0.603	0.0171586
Cd27	0	1.30798e-06	-0.335344	0.051	0.259	0.0172208
Mafg	0	1.42527e-06	0.365539	0.456	0.224	0.0187651
Crlf3	0	1.43123e-06	-0.591483	0.588	0.793	0.0188435
Pfkp	0	1.47749e-06	-0.30939	0.243	0.489	0.0194526
Dpysl2	0	1.48486e-06	0.349294	0.684	0.448	0.0195496
Hnrnpa1	0	1.58537e-06	-0.331638	0.75	0.851	0.020873
Sertad1	0	1.58742e-06	0.4913	0.544	0.333	0.0208999
Ahcyl2	0	1.59908e-06	-0.364113	0.243	0.477	0.0210534
Anxa4	0	1.63227e-06	0.331704	0.463	0.236	0.0214904
Plod1	0	1.63457e-06	0.322184	0.324	0.115	0.0215207
Pdxk	0	1.64468e-06	0.452159	0.449	0.247	0.0216539
Hprt	0	1.65097e-06	0.452317	0.684	0.552	0.0217367
Alox5ap	0	1.70717e-06	0.339019	0.89	0.448	0.0224766
Akap7	0	1.70977e-06	0.253424	0.324	0.115	0.0225109
Gas2l3	0	1.72146e-06	0.369216	0.316	0.109	0.0226647
Fis1	0	1.7554e-06	-0.32205	0.581	0.805	0.0231116
Hgsnat	0	1.77126e-06	0.382014	0.5	0.264	0.0233204
Cd47	0	1.82221e-06	-0.32597	0.838	0.937	0.0239913
Zswim6	0	1.87732e-06	0.40385	0.574	0.333	0.0247168
Rsrp1	0	1.8915e-06	0.362361	0.941	0.908	0.0249035
Pnn	0	1.91384e-06	-0.399042	0.507	0.701	0.0251976
Pias1	0	1.91713e-06	0.38596	0.632	0.437	0.0252409
Agpat4	0	1.95445e-06	-0.285254	0.125	0.362	0.0257323
Id2	0	1.96673e-06	-0.50706	0.221	0.489	0.025894
Dok2	0	2.00342e-06	0.356061	0.581	0.316	0.026377
Alcam	0	2.01808e-06	-0.568524	0.184	0.397	0.02657
Pmepa1	0	2.0417e-06	0.407065	0.279	0.086	0.0268811
Gbp7	0	2.04217e-06	0.373834	0.507	0.27	0.0268873
Gimap9	0	2.08138e-06	-0.332032	0.059	0.259	0.0274034
Me2	0	2.08778e-06	-0.365438	0.265	0.517	0.0274877
Zc3hav1	0	2.22208e-06	-0.411808	0.346	0.586	0.0292559
Arid4b	0	2.22515e-06	-0.347856	0.478	0.73	0.0292963
Rab5c	0	2.22553e-06	0.366955	0.794	0.649	0.0293013
Bmp2k	0	2.26202e-06	0.392272	0.647	0.466	0.0297818
Tspan17	0	2.29368e-06	0.281059	0.368	0.161	0.0301986
Gapdh	0	2.336e-06	-0.30095	0.831	0.925	0.0307558
Cnbp	0	2.42622e-06	-0.333696	0.757	0.914	0.0319436
Daglb	0	2.4305e-06	0.36636	0.485	0.247	0.032
Fubp1	0	2.49569e-06	-0.334549	0.485	0.747	0.0328583
Selenof	0	2.54355e-06	0.420971	0.831	0.753	0.0334883
Pon2	0	2.54478e-06	0.333476	0.632	0.391	0.0335046
Cd164	0	2.6168e-06	0.406773	0.713	0.477	0.0344528
Baz1a	0	2.67838e-06	-0.309848	0.456	0.701	0.0352636
Slc29a3	0	2.75449e-06	0.282792	0.463	0.241	0.0362656
Hook3	0	2.78447e-06	0.424992	0.713	0.506	0.0366604
Dst	0	2.80499e-06	0.262677	0.265	0.075	0.0369305
Mgat1	0	2.8071e-06	0.250577	0.551	0.299	0.0369583
Slfn2	0	2.90571e-06	-0.477004	0.706	0.81	0.0382566
Tap1	0	2.93509e-06	-0.292936	0.279	0.529	0.0386434
Sh3pxd2a	0	2.94739e-06	0.365995	0.346	0.132	0.0388054
Clock	0	2.94943e-06	0.328275	0.463	0.236	0.0388322
Ciao2a	0	2.95324e-06	-0.308017	0.36	0.586	0.0388824
Ccnd2	0	2.96999e-06	-0.604237	0.235	0.489	0.0391028
Gnas	0	3.11688e-06	-0.288692	0.89	0.931	0.0410368
Ehd1	0	3.15443e-06	0.361171	0.471	0.264	0.0415312
Il11ra1	0	3.20744e-06	0.314625	0.346	0.149	0.0422292
Snhg15	0	3.26433e-06	-0.300026	0.081	0.287	0.0429782
Secisbp2l	0	3.27942e-06	0.362752	0.581	0.362	0.0431769
Cyb5a	0	3.29529e-06	0.423794	0.743	0.546	0.0433858
Snrpe	0	3.30289e-06	-0.28685	0.669	0.839	0.0434858
Arsb	0	3.37512e-06	0.33566	0.463	0.247	0.0444368
Lst1	0	3.41131e-06	-0.260519	0.676	0.356	0.0449133
Atpif1	0	3.54651e-06	0.418189	0.809	0.615	0.0466934
Adgre5	0	3.57613e-06	-0.297253	0.485	0.77	0.0470833
Fam43a	0	3.68258e-06	0.327644	0.441	0.201	0.0484849
Tacc1	0	3.71685e-06	0.358547	0.824	0.707	0.048936
Lrpap1	0	3.8469e-06	0.298024	0.507	0.293	0.0506483
Mfsd12	0	3.85998e-06	0.267123	0.272	0.086	0.0508205
Ndufa6	0	3.95333e-06	-0.302673	0.603	0.77	0.0520496
Eno1	0	4.07493e-06	-0.345411	0.581	0.736	0.0536505
Fam118a	0	4.07868e-06	0.288017	0.301	0.103	0.0536999
Tnfrsf11a	0	4.27658e-06	0.274196	0.331	0.138	0.0563055
Bin1	0	4.30206e-06	0.348799	0.676	0.523	0.0566409
Pik3cg	0	4.30897e-06	0.417735	0.559	0.351	0.0567319
Nfkbia	0	4.32539e-06	0.422969	0.868	0.787	0.056948
Stx4a	0	4.34814e-06	0.373854	0.566	0.385	0.0572476
Fkbp5	0	4.36314e-06	0.431053	0.507	0.293	0.0574451
Cmah	0	4.41991e-06	0.281863	0.676	0.379	0.0581925
Gnb1	0	4.43841e-06	0.377468	0.86	0.741	0.0584361
Creg1	0	4.43866e-06	0.354469	0.691	0.477	0.0584394
Nol7	0	4.63209e-06	-0.34269	0.588	0.782	0.0609861
Hnrnpl	0	4.67475e-06	-0.312564	0.544	0.753	0.0615477
Gm37494	0	4.78344e-06	0.388975	0.382	0.184	0.0629787
Eif4ebp1	0	4.81951e-06	0.327159	0.603	0.356	0.0634537
Dnajc9	0	5.14034e-06	-0.359781	0.213	0.443	0.0676777
Pgk1	0	5.14963e-06	-0.30557	0.36	0.575	0.0678001
Actr3	0	5.19714e-06	-0.286197	0.868	0.92	0.0684256
Osbpl11	0	5.24221e-06	0.320374	0.434	0.213	0.0690189
Emp3	0	5.33835e-06	0.40031	0.919	0.839	0.0702847
Hspa1a	0	5.46128e-06	0.399906	0.346	0.138	0.0719032
Mapk3	0	5.51508e-06	0.313125	0.596	0.397	0.0726116
BE692007	0	5.52291e-06	-0.856328	0.228	0.431	0.0727147
Ppp1r10	0	5.53419e-06	0.433304	0.699	0.517	0.0728632
Dpy19l4	0	5.68594e-06	0.30861	0.324	0.132	0.0748611
Dag1	0	5.7091e-06	0.311781	0.353	0.144	0.075166
Pde4b	0	5.83868e-06	-0.272027	0.235	0.489	0.0768721
Fam234a	0	5.95389e-06	0.344829	0.456	0.253	0.078389
Add3	0	6.143e-06	-0.358718	0.625	0.793	0.0808788
Sik1	0	6.14836e-06	-0.389658	0.228	0.46	0.0809493
Fryl	0	6.50386e-06	-0.274149	0.221	0.466	0.0856299
Fn1	0	6.54888e-06	-1.6962	0.066	0.253	0.0862225
Vat1	0	6.7925e-06	0.369209	0.404	0.201	0.0894301
Sla	0	7.43007e-06	-0.36809	0.382	0.603	0.0978243
Hk3	0	7.45329e-06	0.253058	0.316	0.115	0.09813
Ikbkb	0	7.47877e-06	-0.396404	0.529	0.695	0.0984654
Cysltr1	0	7.52991e-06	0.290887	0.544	0.305	0.0991388
Fndc3a	0	7.56496e-06	0.340942	0.654	0.431	0.0996003
Dusp22	0	7.60923e-06	0.29618	0.522	0.31	0.100183
Arl6ip5	0	7.76158e-06	-0.297005	0.441	0.667	0.102189
Slc31a1	0	7.79929e-06	0.262835	0.338	0.149	0.102685
Scoc	0	7.80724e-06	0.284404	0.346	0.155	0.10279
Dcxr	0	7.87621e-06	0.264796	0.36	0.161	0.103698
Plekhj1	0	8.0323e-06	-0.305507	0.397	0.632	0.105753
Tob2	0	8.05325e-06	0.415727	0.706	0.529	0.106029
Cox6c	0	8.10734e-06	-0.25725	0.846	0.948	0.106741
Ergic3	0	8.32517e-06	0.301709	0.588	0.385	0.109609
Arhgap18	0	8.3904e-06	0.381856	0.632	0.397	0.110468
Glb1	0	8.41808e-06	0.303273	0.375	0.167	0.110832
2610001J05Rik	0	8.81208e-06	0.39004	0.603	0.448	0.11602
Cmtm6	0	8.88227e-06	0.297917	0.691	0.511	0.116944
H4c4	0	9.22755e-06	-0.252538	0.147	0.379	0.12149
Atp6v1a	0	9.35672e-06	0.389705	0.559	0.351	0.123191
Scamp1	0	9.37829e-06	0.28867	0.257	0.086	0.123475
Mrpl52	0	9.70614e-06	-0.365782	0.551	0.718	0.127791
Mbd2	0	1.0018e-05	-0.325066	0.522	0.753	0.131897
Tmx1	0	1.02988e-05	0.363745	0.522	0.328	0.135594
Gnpda1	0	1.03359e-05	0.348031	0.434	0.236	0.136083
Usp8	0	1.05104e-05	0.372243	0.676	0.483	0.13838
Luzp1	0	1.07578e-05	0.301179	0.441	0.247	0.141637
Stx12	0	1.08026e-05	0.292496	0.441	0.224	0.142227
Erh	0	1.08039e-05	-0.308418	0.368	0.592	0.142244
Fmnl1	0	1.0852e-05	-0.32085	0.478	0.69	0.142877
Cpt1a	0	1.10258e-05	0.351277	0.596	0.368	0.145165
Gm26917	0	1.11147e-05	-0.56188	0.397	0.609	0.146336
Tmcc1	0	1.11851e-05	0.465943	0.728	0.534	0.147263
Mpc1	0	1.11945e-05	-0.312093	0.412	0.615	0.147387
Synj1	0	1.12867e-05	0.391155	0.596	0.431	0.148601
Smap2	0	1.17901e-05	-0.391057	0.588	0.776	0.155229
Phactr2	0	1.21631e-05	0.411161	0.485	0.276	0.16014
Rab12	0	1.21983e-05	0.278985	0.412	0.213	0.160603
Slc3a2	0	1.23006e-05	0.315386	0.647	0.471	0.16195
Eef1d	0	1.24293e-05	-0.343924	0.721	0.862	0.163644
Gm45223	0	1.26245e-05	0.387611	0.603	0.397	0.166214
Ralbp1	0	1.26602e-05	0.402536	0.728	0.592	0.166685
Rgs18	0	1.31079e-05	0.443819	0.5	0.31	0.172579
Zdhhc18	0	1.32024e-05	-0.295811	0.169	0.385	0.173823
Eif3i	0	1.32261e-05	-0.28336	0.493	0.73	0.174135
Ccnd1	0	1.33853e-05	0.450325	0.434	0.218	0.176231
C230096K16Rik	0	1.33969e-05	-0.296139	0.11	0.316	0.176384
Ddx46	0	1.35884e-05	-0.303575	0.537	0.764	0.178905
Mcfd2	0	1.3687e-05	0.289694	0.456	0.264	0.180203
Bclaf1	0	1.38104e-05	-0.308173	0.691	0.839	0.181828
Gm21188	0	1.38692e-05	0.474101	0.404	0.207	0.182601
Fkbp15	0	1.38692e-05	0.431027	0.581	0.414	0.182602
Zfand6	0	1.40522e-05	0.396628	0.684	0.523	0.185011
Bnip2	0	1.42486e-05	0.311363	0.772	0.58	0.187597
Hmgb1-ps8	0	1.43968e-05	-0.31175	0.279	0.511	0.189549
Il6ra	0	1.44194e-05	0.344913	0.735	0.489	0.189846
Bcl2	0	1.44943e-05	-0.729643	0.265	0.448	0.190832
Micu1	0	1.46529e-05	0.360872	0.404	0.218	0.19292
Adss	0	1.46938e-05	-0.259873	0.199	0.431	0.193458
Ski	0	1.49208e-05	0.312852	0.625	0.431	0.196447
Ccnh	0	1.51351e-05	0.27486	0.412	0.207	0.199268
Nucb1	0	1.53609e-05	0.340981	0.603	0.425	0.202241
Nhlrc3	0	1.54836e-05	0.284543	0.36	0.155	0.203857
Cyp20a1	0	1.57831e-05	0.304855	0.353	0.161	0.207801
Pirb	0	1.58363e-05	0.312008	0.669	0.443	0.208501
Rtp4	0	1.58811e-05	0.352946	0.287	0.103	0.20909
Cd44	0	1.58959e-05	-0.596669	0.456	0.586	0.209286
Nckap1l	0	1.60266e-05	0.313679	0.706	0.534	0.211007
Zfp608	0	1.70874e-05	-0.358506	0.169	0.391	0.224973
Sdc4	0	1.76477e-05	0.358811	0.529	0.276	0.232349
Socs3	0	1.78458e-05	0.510675	0.522	0.31	0.234958
Gm26532	0	1.78476e-05	0.461242	0.654	0.443	0.234982
Chmp3	0	1.78908e-05	0.317203	0.735	0.575	0.23555
Tmem170b	0	1.79223e-05	0.275892	0.419	0.213	0.235965
Lsm4	0	1.80695e-05	-0.322947	0.441	0.649	0.237903
Cdc42se1	0	1.84303e-05	-0.283294	0.493	0.707	0.242653
Ocrl	0	1.98767e-05	0.324449	0.338	0.161	0.261697
Hsd17b12	0	2.04198e-05	0.327397	0.588	0.402	0.268848
Gng12	0	2.06661e-05	0.298108	0.441	0.241	0.27209
Cox7a2l	0	2.06812e-05	-0.251833	0.801	0.897	0.272289
Sh3pxd2b	0	2.09133e-05	0.305495	0.382	0.195	0.275344
Apobec1	0	2.13332e-05	0.285843	0.581	0.345	0.280872
Atraid	0	2.20786e-05	0.276023	0.559	0.362	0.290686
Arl4c	0	2.24197e-05	-0.469674	0.287	0.5	0.295177
Mdn1	0	2.32725e-05	-0.253682	0.11	0.31	0.306406
Ndfip1	0	2.32846e-05	0.261064	0.831	0.776	0.306565
Polr1d	0	2.52542e-05	-0.332296	0.684	0.741	0.332497
Tlr2	0	2.62793e-05	0.270104	0.382	0.178	0.345994
Gfra2	0	2.67552e-05	0.317506	0.375	0.178	0.352259
Pde7a	0	2.683e-05	-0.351136	0.213	0.431	0.353243
Dynll2	0	2.70846e-05	0.32168	0.5	0.299	0.356596
Uap1l1	0	2.72825e-05	0.258925	0.382	0.195	0.359201
Pik3cd	0	2.75502e-05	-0.322802	0.346	0.575	0.362725
Atp5md	0	2.75801e-05	-0.254453	0.647	0.816	0.36312
Cpd	0	2.78016e-05	0.282141	0.36	0.161	0.366036
Sirt7	0	2.80212e-05	-0.273873	0.309	0.523	0.368927
Gm49980	0	2.90408e-05	-0.476287	0.132	0.322	0.382352
Cenpa	0	2.92665e-05	-0.296288	0.221	0.443	0.385323
Mxd4	0	2.93165e-05	0.325252	0.706	0.483	0.385982
Mbp	0	2.93301e-05	-0.309135	0.316	0.534	0.38616
Cct7	0	2.95025e-05	-0.274358	0.471	0.661	0.38843
Gna15	0	2.95259e-05	0.273608	0.412	0.213	0.388738
Mtmr6	0	2.95459e-05	0.291476	0.559	0.391	0.389002
Slc44a1	0	2.95761e-05	0.266643	0.287	0.115	0.389399
Card19	0	2.98418e-05	0.303853	0.625	0.414	0.392897
Psme2	0	2.99303e-05	-0.294124	0.522	0.707	0.394062
Retnla	0	3.07456e-05	0.286686	0.559	0.362	0.404796
Sdad1	0	3.09184e-05	-0.28334	0.176	0.385	0.407071
Antxr2	0	3.09333e-05	0.277659	0.493	0.282	0.407267
Gm47445	0	3.10252e-05	0.264481	0.257	0.086	0.408478
Arhgap12	0	3.17148e-05	0.266102	0.404	0.201	0.417557
Kmt2a	0	3.18407e-05	-0.373711	0.596	0.776	0.419215
Tes	0	3.22563e-05	-0.303484	0.228	0.448	0.424687
Ddx21	0	3.29915e-05	-0.304748	0.529	0.713	0.434366
Elf1	0	3.3575e-05	-0.364827	0.566	0.736	0.442049
Dnase2a	0	3.45354e-05	0.353621	0.515	0.333	0.454694
Taldo1	0	3.50041e-05	-0.430838	0.662	0.787	0.460864
Nme1	0	3.62582e-05	-0.341004	0.485	0.667	0.477375
Rbm47	0	3.66126e-05	0.276566	0.368	0.184	0.482041
Trim41	0	3.6627e-05	0.296785	0.419	0.236	0.482232
Hsd17b11	0	3.78504e-05	0.287955	0.625	0.425	0.498338
Pdcd10	0	3.81177e-05	-0.269639	0.544	0.718	0.501858
Tmco1	0	3.89231e-05	0.334939	0.721	0.563	0.512461
Bach2	0	3.91344e-05	-0.347674	0.132	0.322	0.515243
Sirt2	0	3.98835e-05	0.258844	0.551	0.345	0.525106
Zcchc7	0	4.09449e-05	-0.27422	0.559	0.753	0.539081
Nap1l1	0	4.10512e-05	-0.319372	0.728	0.822	0.540481
Esyt1	0	4.14799e-05	-0.267	0.338	0.54	0.546124
Usp24	0	4.16226e-05	0.339284	0.537	0.356	0.548003
Igf1r	0	4.23278e-05	0.376154	0.39	0.195	0.557288
Inpp4b	0	4.50146e-05	-0.351998	0.118	0.305	0.592663
Jup	0	4.57709e-05	0.325537	0.426	0.241	0.602619
Ints6l	0	4.75803e-05	0.340146	0.382	0.195	0.626442
Nr3c1	0	4.98384e-05	0.367602	0.75	0.661	0.656173
Pkp4	0	5.17269e-05	0.26153	0.279	0.115	0.681037
Myo7a	0	5.24901e-05	0.269045	0.294	0.126	0.691084
Mettl23	0	5.26456e-05	-0.293899	0.463	0.638	0.693132
Bcl2a1d	0	5.32365e-05	-0.415248	0.14	0.333	0.700911
Foxo1	0	5.36294e-05	-0.354843	0.14	0.328	0.706085
Mrpl57	0	5.50034e-05	-0.260597	0.301	0.529	0.724174
Nrros	0	5.59537e-05	0.285126	0.772	0.557	0.736686
Clec2i	0	5.5957e-05	-0.257228	0.132	0.328	0.73673
Ighd	0	5.60622e-05	-1.52719	0.096	0.253	0.738115
Phf20l1	0	5.71018e-05	-0.376889	0.529	0.73	0.751802
Rassf2	0	5.75055e-05	0.346074	0.647	0.5	0.757118
Mdh2	0	5.77837e-05	-0.269544	0.412	0.632	0.760781
Cd151	0	5.83204e-05	0.285771	0.324	0.149	0.767846
Gm8369	0	5.90928e-05	-0.671197	0.199	0.379	0.778015
Higd1a	0	5.94229e-05	-0.25173	0.316	0.529	0.782362
Fam78a	0	5.97912e-05	-0.299874	0.125	0.31	0.787211
Scarb2	0	6.27533e-05	0.358438	0.588	0.385	0.82621
Myadm	0	6.31376e-05	0.260559	0.765	0.506	0.831269
Ly6a	0	6.41457e-05	-0.312541	0.088	0.276	0.844543
Coro1c	0	6.49842e-05	0.344902	0.537	0.356	0.855582
Cnpy2	0	6.54073e-05	0.306421	0.493	0.333	0.861152
Chd7	0	6.54541e-05	-0.273768	0.235	0.443	0.861768
Bsg	0	6.7061e-05	0.284762	0.757	0.655	0.882925
Zfand5	0	6.89837e-05	0.432079	0.801	0.609	0.908239
Sec61g	0	6.90706e-05	-0.278481	0.404	0.592	0.909384
Tpm4	0	6.97673e-05	-0.252249	0.632	0.776	0.918556
Cnp	0	7.29323e-05	-0.43273	0.301	0.489	0.960227
Sdc3	0	7.3594e-05	0.347709	0.507	0.328	0.968939
Rbm33	0	7.40077e-05	-0.279066	0.324	0.534	0.974386
Dynll1	0	7.49022e-05	-0.257809	0.654	0.851	0.986162
Ids	0	7.50506e-05	0.419185	0.544	0.339	0.988117
Stk38	0	7.52186e-05	-0.36111	0.603	0.77	0.990329
Gpbp1	0	7.56427e-05	-0.327373	0.478	0.661	0.995912
Casp4	0	7.58321e-05	0.345777	0.456	0.253	0.998406
Rictor	0	7.65898e-05	-0.262571	0.316	0.534	1
B4galt1	0	8.02885e-05	0.342068	0.515	0.322	1
Ago3	0	8.12148e-05	0.385195	0.404	0.218	1
Lmo4	0	8.17703e-05	-0.644383	0.412	0.58	1
Cryl1	0	8.4819e-05	0.26426	0.324	0.155	1
4833420G17Rik	0	8.51832e-05	-0.259073	0.191	0.397	1
Ilk	0	8.60738e-05	0.250936	0.596	0.397	1
N4bp2	0	8.66304e-05	-0.335982	0.132	0.31	1
Hvcn1	0	8.87519e-05	-0.366623	0.096	0.264	1
Pisd	0	8.96423e-05	0.280103	0.728	0.592	1
Twf1	0	9.01754e-05	0.337461	0.522	0.345	1
Churc1	0	9.02785e-05	-0.283005	0.426	0.621	1
Phf14	0	9.31604e-05	-0.250105	0.353	0.598	1
Epn1	0	9.35362e-05	0.333163	0.647	0.489	1
Stard3nl	0	9.67661e-05	0.26432	0.551	0.374	1
Cdk11b	0	9.78094e-05	-0.288792	0.507	0.701	1
Bst2	0	9.9627e-05	0.453845	0.603	0.466	1
Pgls	0	0.000100021	-0.26151	0.574	0.718	1
Slc39a10	0	0.000101367	0.275271	0.368	0.19	1
Grk2	0	0.000101628	-0.286633	0.699	0.81	1
Fbxl3	0	0.00010206	0.251207	0.485	0.293	1
Senp2	0	0.000102175	-0.269102	0.316	0.529	1
Arap1	0	0.000102413	0.313543	0.566	0.402	1
Plp2	0	0.000103058	-0.341381	0.221	0.42	1
Senp7	0	0.000103802	-0.288745	0.213	0.414	1
Dusp7	0	0.000104393	0.268492	0.397	0.213	1
Rnf13	0	0.000104502	0.312395	0.61	0.437	1
Eml4	0	0.000112198	-0.329894	0.36	0.557	1
Fam102b	0	0.000112631	0.351082	0.456	0.287	1
Ccr1	0	0.000113024	0.308829	0.324	0.149	1
Smc4	0	0.000114066	-0.361157	0.375	0.575	1
Sgpp1	0	0.00011539	0.352179	0.537	0.379	1
St13	0	0.000116706	0.317601	0.787	0.626	1
Adk	0	0.000117413	0.292584	0.346	0.167	1
Osbpl9	0	0.000122135	0.405861	0.676	0.552	1
Pink1	0	0.000122514	0.374074	0.412	0.247	1
Tspan32	0	0.000122525	-0.349165	0.25	0.431	1
Nktr	0	0.000124763	-0.362564	0.632	0.805	1
Fxyd5	0	0.000126068	-0.409434	0.809	0.793	1
Tgfbrap1	0	0.000127035	0.288111	0.382	0.213	1
Pbx3	0	0.000127262	0.308553	0.346	0.19	1
Tep1	0	0.00012765	0.282697	0.618	0.397	1
Tmsb4x	0	0.000128734	-0.271458	0.993	1	1
Aftph	0	0.000131032	0.390626	0.603	0.425	1
Peak1	0	0.00013355	0.281885	0.493	0.293	1
Itch	0	0.000133573	-0.267874	0.419	0.638	1
Sumo3	0	0.000133916	0.269836	0.574	0.408	1
Gpr146	0	0.000135865	0.27172	0.375	0.207	1
Lsm12	0	0.000139624	-0.265122	0.36	0.563	1
Pla2g4a	0	0.000139932	0.301218	0.265	0.115	1
Hspa5	0	0.000140428	0.287709	0.86	0.839	1
Hnrnpd	0	0.000141063	-0.252425	0.699	0.891	1
Dnajc8	0	0.000152029	-0.277769	0.544	0.713	1
Nagk	0	0.000152477	0.253752	0.397	0.23	1
Ncf1	0	0.000152578	0.291283	0.669	0.506	1
Diaph2	0	0.000159626	0.268419	0.551	0.374	1
Vps26a	0	0.000162139	0.277768	0.507	0.339	1
Nop10	0	0.000168649	-0.255301	0.566	0.747	1
Pttg1ip	0	0.000172872	0.296878	0.529	0.368	1
Tnip2	0	0.000173888	0.262439	0.375	0.19	1
Tmbim1	0	0.00017596	0.252402	0.331	0.167	1
Cep170	0	0.000177997	0.325122	0.654	0.466	1
Gm34455	0	0.000178076	0.344065	0.353	0.178	1
Slc49a4	0	0.000178351	0.274329	0.353	0.184	1
Tsc22d3	0	0.000180762	0.307552	0.868	0.879	1
Acin1	0	0.000183796	-0.271368	0.684	0.839	1
Rab7	0	0.000184581	0.264695	0.75	0.644	1
Atp5c1	0	0.00018579	-0.258268	0.728	0.839	1
Phax	0	0.000188811	0.327608	0.478	0.305	1
Tbc1d1	0	0.000189529	-0.340394	0.206	0.391	1
Pdia3	0	0.000190498	0.287882	0.868	0.764	1
Pip4p1	0	0.000192858	0.283559	0.669	0.529	1
Cdk6	0	0.000193822	0.256974	0.382	0.201	1
Rragc	0	0.000194575	0.258423	0.566	0.402	1
Mpv17	0	0.000198927	0.277408	0.316	0.155	1
Grk3	0	0.000200181	-0.484884	0.14	0.316	1
Lamtor1	0	0.000211231	0.279132	0.691	0.563	1
Dhrs7	0	0.000211667	0.277846	0.507	0.345	1
Mospd2	0	0.000215826	0.270632	0.426	0.276	1
Zmiz1	0	0.000217563	0.293955	0.684	0.506	1
Slc23a2	0	0.000219269	0.298866	0.294	0.144	1
Ero1lb	0	0.000222471	-0.273844	0.199	0.385	1
Serbp1	0	0.000225575	-0.267622	0.868	0.902	1
Ndst2	0	0.000233632	0.292389	0.294	0.144	1
Odc1	0	0.00023453	-0.341895	0.176	0.362	1
Zbtb20	0	0.000235613	0.481678	0.684	0.54	1
Adam19	0	0.000239069	0.277756	0.463	0.287	1
Psip1	0	0.000243502	-0.273488	0.301	0.506	1
Atxn1	0	0.000247852	0.299275	0.316	0.149	1
Arl8a	0	0.0002485	0.26101	0.559	0.408	1
Washc4	0	0.000249663	0.304682	0.662	0.529	1
Tut4	0	0.000249862	-0.402687	0.618	0.787	1
Elk3	0	0.000250563	0.274506	0.544	0.362	1
Trim12a	0	0.000251386	-0.250817	0.382	0.569	1
2900097C17Rik	0	0.000252247	0.303962	0.61	0.443	1
Rbm38	0	0.000253201	-0.270932	0.14	0.316	1
Mta3	0	0.00025326	-0.256326	0.213	0.402	1
Fkbp2	0	0.000253949	0.261474	0.588	0.414	1
Ssr3	0	0.000255752	0.286068	0.743	0.615	1
Ogfrl1	0	0.000256821	0.31152	0.515	0.362	1
Selplg	0	0.000258347	-0.422102	0.654	0.695	1
Dock8	0	0.000260524	-0.251712	0.566	0.73	1
Blvra	0	0.000270424	0.260831	0.478	0.31	1
Slc8a1	0	0.000276233	0.256584	0.353	0.184	1
Ttc14	0	0.000291752	-0.28116	0.522	0.69	1
Stk17b	0	0.000306791	-0.342784	0.868	0.914	1
Cpne3	0	0.000314537	0.320226	0.581	0.425	1
Cct5	0	0.000316268	-0.269648	0.515	0.69	1
Unc119	0	0.000333071	-0.376113	0.301	0.448	1
Ctdsp2	0	0.000341866	0.269208	0.596	0.454	1
Lars2	0	0.000344421	0.315689	0.824	0.724	1
Dctn1	0	0.000350794	0.257801	0.515	0.356	1
Dnmt3a	0	0.000356183	0.306281	0.441	0.287	1
Trp53	0	0.000358539	-0.294094	0.39	0.563	1
Psma3	0	0.000359238	-0.258851	0.596	0.782	1
Parp14	0	0.00036358	0.436626	0.544	0.397	1
Zfp395	0	0.000365059	0.315579	0.301	0.155	1
Flna	0	0.000367666	-0.378512	0.618	0.724	1
Heatr5a	0	0.000371853	0.252746	0.434	0.27	1
Mknk1	0	0.000391685	0.269753	0.404	0.247	1
Malat1	0	0.000391988	0.322164	0.956	0.989	1
Gm26740	0	0.000394371	-0.289163	0.507	0.672	1
Ephx1	0	0.000403237	0.251052	0.368	0.201	1
Sri	0	0.000404835	-0.283252	0.676	0.747	1
Ube2h	0	0.000407365	-0.280153	0.265	0.46	1
Stxbp3	0	0.000409257	0.374513	0.647	0.506	1
Map7d1	0	0.00042041	0.266169	0.471	0.328	1
Mrpl33	0	0.000425397	-0.369973	0.61	0.707	1
Clcn4	0	0.000427786	0.251234	0.456	0.287	1
Senp6	0	0.000432546	-0.295977	0.507	0.661	1
Ppp2r5a	0	0.000437036	-0.291986	0.581	0.73	1
Arhgap31	0	0.000448403	0.372739	0.559	0.431	1
Bmpr2	0	0.000458064	0.344837	0.434	0.287	1
Pabpn1	0	0.000458673	-0.255173	0.353	0.552	1
Atp1a1	0	0.000465967	0.264335	0.787	0.603	1
Notch1	0	0.000470499	0.340449	0.434	0.276	1
Rasa3	0	0.000472441	-0.272646	0.346	0.517	1
Anks1	0	0.000487398	0.353233	0.36	0.207	1
Cd79b	0	0.000491542	-1.59706	0.169	0.299	1
Jak1	0	0.000491574	-0.298832	0.757	0.891	1
Vps13c	0	0.00050073	0.345112	0.581	0.431	1
Arhgap25	0	0.000515002	-0.253664	0.257	0.454	1
Tecpr1	0	0.000518609	-0.256517	0.14	0.293	1
Prkar2b	0	0.000524704	0.3013	0.287	0.149	1
Msi2	0	0.000548694	-0.339264	0.206	0.379	1
Acat1	0	0.00055895	0.275292	0.566	0.425	1
Hsd17b4	0	0.000562308	0.253179	0.441	0.293	1
Ddrgk1	0	0.000564165	0.341008	0.603	0.489	1
Irgm1	0	0.000579289	0.263473	0.331	0.172	1
Tbc1d14	0	0.00060197	0.319723	0.5	0.351	1
Cd83	0	0.000667142	0.412598	0.581	0.414	1
Smchd1	0	0.000670895	-0.29534	0.625	0.799	1
Mrpl27	0	0.000684594	0.292955	0.353	0.218	1
Tmem131l	0	0.000685703	-0.261929	0.301	0.483	1
Cd9	0	0.000692965	-0.308059	0.169	0.333	1
Phf6	0	0.000719035	-0.267753	0.184	0.339	1
Rab11a	0	0.00073002	0.274397	0.684	0.54	1
Srpk1	0	0.0007469	-0.331132	0.309	0.46	1
Nbeal1	0	0.000758475	0.287804	0.515	0.356	1
Ywhae	0	0.000782076	0.302176	0.868	0.764	1
Peli1	0	0.000792004	-0.323429	0.485	0.632	1
Mink1	0	0.000809404	0.265782	0.36	0.213	1
Anp32b	0	0.000811153	-0.26043	0.691	0.799	1
Glmp	0	0.000830883	0.299958	0.544	0.425	1
0610010K14Rik	0	0.000846237	0.251968	0.419	0.253	1
Gpcpd1	0	0.000897821	-0.279726	0.434	0.592	1
H3f3b	0	0.00091465	0.271387	0.993	0.994	1
Msrb1	0	0.000915564	-0.819497	0.243	0.397	1
Plbd1	0	0.000936336	-0.608946	0.338	0.448	1
Chd8	0	0.000939718	-0.258924	0.39	0.569	1
Lsm6	0	0.000950893	-0.25372	0.397	0.552	1
Dleu2	0	0.000967655	0.303231	0.787	0.603	1
Dmac2	0	0.00098009	-0.257924	0.14	0.287	1
Smim10l1	0	0.00102667	0.321243	0.449	0.322	1
Zfas1	0	0.00105313	-0.286367	0.301	0.471	1
Rp9	0	0.00107582	-0.272241	0.485	0.695	1
Anapc4	0	0.00108104	0.324057	0.279	0.149	1
Pag1	0	0.00122217	-0.253934	0.169	0.316	1
Slc39a1	0	0.00128157	0.268337	0.449	0.31	1
Insr	0	0.00132069	0.258685	0.316	0.172	1
Cebpg	0	0.00133505	0.330097	0.574	0.448	1
Gm42908	0	0.00135633	0.278848	0.272	0.138	1
Atad2	0	0.00139142	-0.287996	0.213	0.368	1
1810026B05Rik	0	0.00140828	-0.278253	0.551	0.718	1
Lgals8	0	0.00145176	0.25876	0.478	0.328	1
Lpin2	0	0.00150476	0.29162	0.419	0.276	1
Ip6k1	0	0.00151462	0.266435	0.463	0.345	1
Rasa1	0	0.00168454	0.294499	0.588	0.437	1
Abhd17b	0	0.00170983	-0.255652	0.272	0.425	1
Mtpn	0	0.00183147	-0.263893	0.581	0.672	1
Ralb	0	0.0018373	0.294126	0.463	0.339	1
Map3k8	0	0.00192814	0.2555	0.404	0.264	1
Ampd3	0	0.00211596	0.264353	0.294	0.167	1
Dock7	0	0.00222602	0.255151	0.346	0.224	1
Bet1	0	0.00226364	0.337191	0.353	0.224	1
Ctnnb1	0	0.0022859	0.263126	0.676	0.575	1
Dnajb9	0	0.00229913	0.348402	0.522	0.402	1
Ube2e3	0	0.00239743	0.268863	0.449	0.339	1
Fli1	0	0.00248865	0.251395	0.75	0.69	1
Cntln	0	0.00259883	0.287057	0.257	0.138	1
Chpt1	0	0.00262298	0.268757	0.257	0.132	1
Ceacam1	0	0.00263488	-0.326313	0.154	0.287	1
Necap2	0	0.00267377	0.255585	0.647	0.5	1
Rcn2	0	0.00271158	0.25257	0.456	0.322	1
Rabep1	0	0.00275103	0.28508	0.515	0.379	1
Chd9	0	0.00276573	0.259308	0.625	0.494	1
Mbnl2	0	0.00285134	0.415837	0.676	0.598	1
Ptp4a3	0	0.00288537	-0.347818	0.257	0.391	1
Pcna	0	0.00297376	0.251356	0.625	0.529	1
Smc6	0	0.00297986	-0.263823	0.566	0.672	1
Cd38	0	0.00300887	0.332462	0.331	0.178	1
Rpn2	0	0.00303067	0.312197	0.632	0.506	1
Klf13	0	0.00305316	-0.300355	0.743	0.799	1
Txndc17	0	0.00317422	0.29878	0.691	0.626	1
Hexim1	0	0.00320366	0.265281	0.456	0.322	1
Slc31a2	0	0.00327281	0.258546	0.338	0.218	1
Ets2	0	0.00346453	0.305147	0.471	0.322	1
Tmem50a	0	0.00349977	0.254483	0.868	0.879	1
Tkt	0	0.00376955	-0.303761	0.581	0.644	1
Dnajc7	0	0.00379691	-0.297663	0.5	0.661	1
Prcp	0	0.00415651	0.255397	0.699	0.534	1
Tle4	0	0.00465673	0.329745	0.728	0.661	1
Lgals3bp	0	0.00469374	0.349787	0.368	0.259	1
Slfn5	0	0.00472584	0.304429	0.478	0.339	1
Chd3	0	0.00480378	-0.286668	0.375	0.523	1
Tmem256	0	0.00495069	0.296095	0.632	0.546	1
Enox2	0	0.00500869	0.266741	0.36	0.247	1
Wdr26	0	0.00505627	0.257014	0.779	0.69	1
Cd37	0	0.00506331	-0.697619	0.699	0.805	1
AC160336.1	0	0.00555651	0.363013	0.743	0.667	1
Slamf7	0	0.00557459	-0.324192	0.154	0.276	1
Ankrd12	0	0.0056721	-0.278728	0.544	0.667	1
Aff3	0	0.00618249	-0.294293	0.162	0.287	1
Itpr2	0	0.00631908	-0.274334	0.353	0.483	1
Top2b	0	0.00651779	-0.270684	0.647	0.747	1
Ier5	0	0.00679238	0.430288	0.765	0.77	1
Ralgps2	0	0.00695558	-0.874235	0.353	0.437	1
Lgals3	0	0.0072752	-0.591198	0.404	0.477	1
Mycbp2	0	0.00742973	-0.26173	0.809	0.874	1
Pdia6	0	0.00750256	0.261137	0.706	0.58	1
Prkacb	0	0.00774306	0.296522	0.618	0.511	1
Rgs2	0	0.00873911	-0.438552	0.566	0.649	1
Milr1	0	0.00939424	0.301013	0.404	0.293	1
Trbc2	1	1.53573e-61	2.48177	0.98	0.019	2.02194e-57
Skap1	1	8.21398e-54	1.37711	0.902	0.019	1.08145e-49
Cd3g	1	1.2682e-52	1.96967	0.824	0.008	1.66971e-48
Itk	1	1.9881e-52	1.34382	0.843	0.012	2.61753e-48
Lat	1	1.03288e-51	1.30671	0.882	0.027	1.35989e-47
Bcl11b	1	1.28981e-51	1.28327	0.824	0.012	1.69816e-47
Lck	1	6.41228e-51	1.33687	0.824	0.012	8.4424e-47
Cd3e	1	2.92725e-50	1.80724	0.804	0.012	3.85401e-46
Thy1	1	2.97248e-49	1.54426	0.804	0.015	3.91357e-45
Cd3d	1	8.51641e-48	2.01336	0.824	0.027	1.12127e-43
Tcf7	1	9.25158e-47	1.51086	0.765	0.012	1.21806e-42
Gm2682	1	1.71964e-44	1.25534	0.725	0.012	2.26408e-40
Trac	1	7.93872e-44	1.57822	0.706	0.008	1.04521e-39
Txk	1	1.26741e-43	1.5033	0.784	0.031	1.66868e-39
Il7r	1	2.96279e-43	2.42466	0.863	0.066	3.90082e-39
Cd247	1	7.17357e-42	1.04902	0.706	0.015	9.44472e-38
Prkcq	1	2.85527e-40	0.977869	0.784	0.042	3.75925e-36
Lef1	1	4.17224e-40	1.67735	0.667	0.012	5.49317e-36
Gimap3	1	1.1483e-38	1.62754	0.961	0.131	1.51186e-34
Zap70	1	2.58739e-38	0.682465	0.588	0	3.40656e-34
Cd28	1	3.47384e-38	1.16788	0.745	0.042	4.57366e-34
Ms4a4b	1	4.31825e-38	2.59384	0.804	0.073	5.6854e-34
Nkg7	1	1.02889e-35	1.74382	0.569	0.004	1.35464e-31
Trbc1	1	1.32856e-31	1.71252	0.51	0.004	1.74918e-27
Sept1	1	2.55903e-31	1.18705	0.902	0.147	3.36922e-27
Hcst	1	2.18684e-29	1.44915	0.98	0.355	2.8792e-25
Themis	1	4.022e-29	0.738449	0.451	0	5.29537e-25
H2-Q7	1	4.6123e-29	1.46321	0.98	0.317	6.07255e-25
Cd5	1	7.88684e-29	0.692908	0.471	0.004	1.03838e-24
Sh2d2a	1	1.12939e-28	0.555181	0.49	0.008	1.48696e-24
Cd27	1	1.61544e-28	0.864178	0.686	0.066	2.12689e-24
Cd6	1	6.75616e-28	0.579935	0.471	0.008	8.89515e-24
Fam189b	1	7.03426e-28	0.833645	0.608	0.046	9.26131e-24
Ctsw	1	7.68353e-28	1.00529	0.431	0	1.01161e-23
Gata3	1	9.57842e-28	1.30618	0.51	0.015	1.2611e-23
Inpp4b	1	1.00093e-27	1.04085	0.784	0.112	1.31782e-23
Gimap4	1	3.1168e-27	1.36277	0.765	0.104	4.10359e-23
Il2rb	1	1.57306e-26	1.10329	0.431	0.004	2.07108e-22
AW112010	1	2.71415e-26	1.64031	0.843	0.208	3.57345e-22
Tnik	1	3.4983e-26	0.643062	0.588	0.039	4.60586e-22
Klk8	1	1.77043e-25	0.693643	0.49	0.019	2.33095e-21
Cd7	1	2.99352e-25	0.796615	0.412	0.004	3.94127e-21
Ets1	1	2.73623e-24	1.24292	1	0.259	3.60252e-20
Rnf125	1	3.85868e-24	0.531822	0.431	0.012	5.08033e-20
Gm19585	1	4.81799e-24	0.733059	0.373	0	6.34336e-20
Ubash3a	1	4.9667e-24	0.632212	0.412	0.008	6.53915e-20
Cd96	1	6.05888e-24	0.435916	0.392	0.004	7.97713e-20
Rplp1	1	1.21576e-23	0.939663	1	0.988	1.60067e-19
Ccnd2	1	1.53343e-23	1.31162	0.922	0.27	2.01891e-19
Unc93b1	1	2.40994e-23	-1.64781	0.157	0.903	3.17293e-19
Faah	1	2.44104e-23	0.587022	0.49	0.027	3.21387e-19
Gm4759	1	3.94523e-23	0.838694	0.745	0.108	5.19429e-19
Rpl12	1	4.39695e-23	1.24117	1	0.95	5.78902e-19
Vps37b	1	6.16487e-23	1.40246	0.902	0.347	8.11667e-19
Stat4	1	7.92873e-23	0.866382	0.824	0.178	1.0439e-18
Sh2d1a	1	1.21065e-22	0.621964	0.392	0.008	1.59395e-18
Mef2c	1	1.73104e-22	-1.88947	0.039	0.884	2.27909e-18
Rps16	1	1.92785e-22	1.00513	1	0.973	2.53821e-18
Rpsa	1	2.78351e-22	1.00375	1	0.954	3.66477e-18
Gm15472	1	3.18906e-22	0.565061	0.51	0.039	4.19872e-18
Ptprcap	1	3.1894e-22	0.956462	0.961	0.228	4.19917e-18
Pdcd4	1	5.68587e-22	1.14188	1	0.672	7.48601e-18
Rps21	1	7.97888e-22	0.935906	1	0.985	1.0505e-17
Icos	1	8.29356e-22	0.637331	0.431	0.019	1.09193e-17
Rplp2	1	9.41443e-22	0.909777	1	0.977	1.2395e-17
Rps15a	1	9.54913e-22	1.04998	1	0.954	1.25724e-17
Rpl19	1	1.10989e-21	0.896461	1	0.965	1.46128e-17
Rps18	1	1.28246e-21	1.02188	1	0.942	1.68849e-17
Dapl1	1	1.50332e-21	1.14871	0.333	0	1.97927e-17
Ar	1	1.50332e-21	0.517102	0.333	0	1.97927e-17
Eef1a1	1	1.65057e-21	0.674109	1	0.992	2.17314e-17
Cxcr6	1	1.84923e-21	0.916786	0.353	0.004	2.4347e-17
Actn1	1	2.06536e-21	0.906141	0.569	0.069	2.71925e-17
Rpl38	1	2.36819e-21	0.83526	1	0.977	3.11795e-17
Rpl39	1	2.97469e-21	0.905215	1	0.961	3.91647e-17
Rps24	1	3.33959e-21	0.984961	1	0.981	4.3969e-17
Rpl9	1	4.25748e-21	0.838558	1	0.958	5.6054e-17
Rplp0	1	4.83921e-21	1.0761	1	0.946	6.37131e-17
Ablim1	1	5.23784e-21	0.919666	0.863	0.189	6.89614e-17
Rps14	1	5.53218e-21	0.765983	1	0.977	7.28367e-17
Tmsb10	1	5.57745e-21	1.23279	1	0.714	7.34327e-17
Rpl36a	1	5.76771e-21	0.967975	1	0.934	7.59377e-17
Rpl36	1	8.81653e-21	0.858683	1	0.946	1.16078e-16
Rpl32	1	1.22092e-20	0.848465	1	0.965	1.60746e-16
Cd74	1	2.18001e-20	-2.43273	0.098	0.892	2.8702e-16
Il27ra	1	2.22212e-20	0.611672	0.667	0.116	2.92564e-16
Cd8a	1	2.58994e-20	0.736367	0.314	0	3.40991e-16
Cd8b1	1	2.93367e-20	1.55304	0.353	0.008	3.86247e-16
Pld4	1	2.98681e-20	-1.54136	0.039	0.826	3.93243e-16
Rps7	1	3.29552e-20	0.983258	1	0.969	4.33888e-16
Ctss	1	3.72799e-20	-1.57022	0.412	0.923	4.90827e-16
Rpl18	1	3.80435e-20	0.82194	1	0.977	5.00881e-16
Rpl17	1	5.1319e-20	0.904529	1	0.954	6.75666e-16
Rpl13	1	6.94529e-20	0.834708	1	0.977	9.14417e-16
Rflnb	1	8.05309e-20	0.982356	0.49	0.046	1.06027e-15
Tpt1	1	8.39438e-20	0.66124	1	0.992	1.1052e-15
Rpl8	1	9.08038e-20	0.798043	1	0.981	1.19552e-15
Rpl30	1	1.11328e-19	0.876528	1	0.969	1.46575e-15
Gimap8	1	1.24125e-19	0.770799	0.608	0.085	1.63423e-15
Ctsh	1	1.24494e-19	-1.45317	0.059	0.853	1.63909e-15
Rpl5	1	1.3232e-19	0.871483	1	0.973	1.74213e-15
H2-Q4	1	1.90981e-19	0.84733	0.922	0.378	2.51446e-15
Cst3	1	1.98627e-19	-2.17298	0.529	0.927	2.61513e-15
Rps15	1	2.62833e-19	0.727859	1	0.969	3.46045e-15
Rpl23a	1	3.31352e-19	0.680179	1	0.958	4.36258e-15
Rps2	1	3.31623e-19	0.80434	1	0.965	4.36615e-15
Rpl3	1	3.5253e-19	0.822135	1	0.958	4.64141e-15
Rpl23	1	4.45349e-19	0.778653	1	0.992	5.86347e-15
Rpl14	1	4.71577e-19	0.79703	1	0.942	6.20879e-15
Rpl37a	1	4.81011e-19	0.746686	1	0.981	6.33299e-15
Rpl11	1	5.11198e-19	0.659143	1	0.965	6.73043e-15
Nsg2	1	5.91826e-19	0.570633	0.314	0.004	7.79198e-15
Tox	1	5.91826e-19	0.413744	0.314	0.004	7.79198e-15
Ipcef1	1	6.65308e-19	0.872856	0.608	0.112	8.75944e-15
Rps3	1	7.17296e-19	0.802692	1	0.969	9.44391e-15
Rgcc	1	7.79956e-19	0.791874	0.49	0.05	1.02689e-14
Rps13	1	1.03487e-18	0.848656	1	0.958	1.36251e-14
Rps20	1	1.03532e-18	0.94066	1	0.961	1.3631e-14
Rpl34	1	1.24291e-18	0.72851	1	0.958	1.63641e-14
Rps27	1	1.61132e-18	0.95267	1	0.965	2.12146e-14
Fth1	1	2.52191e-18	-1.19389	0.98	0.988	3.32034e-14
Rpl37	1	2.54015e-18	0.727937	1	0.973	3.34436e-14
Rps23	1	2.78155e-18	0.798749	1	0.977	3.66218e-14
Ly86	1	2.8105e-18	-1.39584	0.078	0.822	3.7003e-14
Rps6	1	3.5391e-18	0.771486	1	0.911	4.65958e-14
Lyn	1	4.98378e-18	-1.21822	0.118	0.834	6.56165e-14
Gimap6	1	5.20086e-18	1.03382	0.922	0.336	6.84745e-14
Tnfsf8	1	6.39087e-18	0.499923	0.333	0.012	8.41422e-14
Ftl1	1	6.44709e-18	-1.45496	0.98	0.977	8.48823e-14
Emb	1	7.12737e-18	1.43559	0.843	0.371	9.38389e-14
Klrd1	1	7.19452e-18	0.799627	0.49	0.058	9.47231e-14
Ltb	1	7.34549e-18	0.798164	0.902	0.232	9.67108e-14
Rpl41	1	7.71405e-18	0.666011	1	0.992	1.01563e-13
Lyz2	1	7.85211e-18	-2.98483	0.235	0.826	1.03381e-13
Rps10	1	9.90624e-18	0.824452	1	0.95	1.30425e-13
Stk26	1	1.36738e-17	0.556761	0.529	0.073	1.80029e-13
Tecpr1	1	1.5483e-17	0.632627	0.647	0.143	2.03849e-13
Rps8	1	1.7426e-17	0.662525	1	0.981	2.29431e-13
Gm43065	1	1.98188e-17	0.325484	0.314	0.008	2.60934e-13
Uba52	1	2.2682e-17	0.774869	1	0.83	2.98631e-13
Hsd11b1	1	2.32574e-17	0.591876	0.451	0.046	3.06206e-13
Rps19	1	2.83695e-17	0.903419	1	0.938	3.73513e-13
Alox5ap	1	2.87928e-17	-1.69703	0.039	0.761	3.79086e-13
Rps3a1	1	2.95714e-17	0.720124	1	0.985	3.89337e-13
Rasal3	1	3.25882e-17	0.61233	0.608	0.112	4.29056e-13
Aldh2	1	3.44594e-17	-1.24803	0.039	0.761	4.53693e-13
Fcgr2b	1	3.44949e-17	-1.50526	0.078	0.768	4.5416e-13
Eef1b2	1	3.66409e-17	0.799587	1	0.938	4.82414e-13
Mgst2	1	4.55396e-17	0.548568	0.373	0.023	5.99574e-13
Marcks	1	4.69231e-17	-1.61291	0.059	0.78	6.1779e-13
Rpl18a	1	5.05609e-17	0.773405	1	0.946	6.65684e-13
Rpl35	1	5.20851e-17	0.73811	1	0.95	6.85753e-13
H2-K1	1	5.76557e-17	0.82864	1	0.95	7.59095e-13
Tnfrsf18	1	5.86493e-17	0.747309	0.49	0.069	7.72177e-13
Pik3ip1	1	6.31127e-17	0.675236	0.569	0.093	8.30942e-13
Rinl	1	6.72661e-17	0.778962	0.765	0.247	8.85626e-13
Rpl27a	1	7.18028e-17	0.704402	1	0.973	9.45356e-13
Fam102a	1	7.27802e-17	0.728107	0.608	0.116	9.58224e-13
Rpl4	1	7.58045e-17	0.665777	1	0.942	9.98042e-13
Syk	1	7.78139e-17	-1.1612	0.098	0.768	1.0245e-12
Rack1	1	8.047e-17	0.683227	1	0.954	1.05947e-12
Rpl27	1	8.43609e-17	0.751211	1	0.915	1.1107e-12
Shisa5	1	1.24387e-16	0.805155	1	0.776	1.63768e-12
H2-Ab1	1	1.59562e-16	-2.30111	0.118	0.799	2.10079e-12
Grn	1	1.77939e-16	-1.74532	0.098	0.753	2.34274e-12
Cybb	1	1.89337e-16	-1.53383	0.098	0.784	2.49281e-12
Ptpn22	1	2.07868e-16	1.20321	0.804	0.332	2.7368e-12
Rpl29	1	2.13118e-16	0.664818	1	0.946	2.80591e-12
2010016I18Rik	1	2.13835e-16	0.329438	0.314	0.012	2.81536e-12
Nt5e	1	2.14945e-16	0.403484	0.294	0.008	2.82997e-12
Zeb2	1	2.37216e-16	-1.80328	0.098	0.764	3.12318e-12
Tbc1d10c	1	2.40781e-16	0.536474	0.627	0.116	3.17012e-12
Saraf	1	2.42873e-16	0.87913	0.922	0.537	3.19767e-12
Tdrp	1	2.58611e-16	0.423608	0.275	0.004	3.40487e-12
Rasgrp1	1	2.62368e-16	0.763817	0.725	0.205	3.45434e-12
Rpl15	1	3.05133e-16	0.729849	1	0.888	4.01738e-12
Kctd12	1	3.30146e-16	-1.76623	0.255	0.83	4.34671e-12
Sla2	1	3.43103e-16	0.310936	0.294	0.008	4.5173e-12
Rps5	1	3.77606e-16	0.763575	1	0.934	4.97155e-12
Rps4x	1	3.87611e-16	0.633956	1	0.969	5.10329e-12
Sh3bgrl	1	4.45637e-16	-1.13807	0.333	0.838	5.86726e-12
Spi1	1	4.54598e-16	-1.25601	0.078	0.768	5.98524e-12
Gpx1	1	5.10067e-16	-1.61539	0.529	0.869	6.71554e-12
Apoe	1	5.21242e-16	-4.08625	0.196	0.78	6.86268e-12
Ehd4	1	5.31367e-16	-1.35674	0.078	0.749	6.99598e-12
Ifitm2	1	5.40146e-16	-1.87047	0.118	0.761	7.11156e-12
Rpl6	1	5.50708e-16	0.673531	1	0.958	7.25062e-12
Rpl21	1	6.34259e-16	0.693541	1	0.969	8.35065e-12
Ctsz	1	7.599e-16	-1.0662	0.275	0.865	1.00048e-11
Rps27a	1	7.77247e-16	0.653191	1	0.977	1.02332e-11
H2-Aa	1	8.04801e-16	-2.24145	0.137	0.792	1.0596e-11
Gimap9	1	1.05305e-15	0.699904	0.549	0.097	1.38645e-11
Tpd52	1	1.06628e-15	-1.01338	0.118	0.776	1.40386e-11
Gns	1	1.66509e-15	-0.949526	0.078	0.722	2.19226e-11
Psap	1	1.72558e-15	-1.71172	0.667	0.884	2.27189e-11
Csf1r	1	1.7917e-15	-2.21934	0.059	0.707	2.35896e-11
Rpl22l1	1	1.79868e-15	0.922421	0.961	0.826	2.36814e-11
Lamp2	1	1.9785e-15	-1.3612	0.255	0.799	2.6049e-11
Tcf4	1	2.18848e-15	-1.3086	0.157	0.772	2.88135e-11
Mllt3	1	2.5953e-15	0.608118	0.569	0.12	3.41698e-11
Pid1	1	2.67856e-15	-1.38409	0.039	0.707	3.52659e-11
Sidt1	1	2.83038e-15	0.4309	0.294	0.012	3.72648e-11
Satb1	1	2.93455e-15	0.97883	0.745	0.216	3.86363e-11
Klf4	1	3.9657e-15	-2.10474	0.176	0.749	5.22125e-11
Grap2	1	4.82401e-15	0.884713	0.667	0.189	6.35129e-11
B4galnt1	1	5.01416e-15	0.693103	0.784	0.286	6.60164e-11
Ccl5	1	5.13561e-15	2.16885	0.333	0.023	6.76154e-11
Trib2	1	5.85791e-15	0.548633	0.373	0.031	7.71253e-11
Gimap1	1	5.99727e-15	0.543467	0.804	0.193	7.89601e-11
Limd2	1	6.80358e-15	0.869984	0.941	0.552	8.95759e-11
Rpl10a	1	7.1269e-15	0.679132	1	0.938	9.38327e-11
Ifi208	1	7.35532e-15	0.465852	0.392	0.039	9.68401e-11
Lamp1	1	8.14748e-15	-1.34644	0.549	0.865	1.0727e-10
Ctsc	1	8.78812e-15	-1.86469	0.353	0.826	1.15704e-10
Bcl2	1	9.52126e-15	1.0817	0.745	0.293	1.25357e-10
Tgfbi	1	9.96409e-15	-1.57049	0.059	0.695	1.31187e-10
Hs3st3b1	1	1.15227e-14	0.405469	0.314	0.019	1.51708e-10
Scml4	1	1.27763e-14	0.534501	0.451	0.066	1.68213e-10
Rpl13a	1	1.33556e-14	0.716836	1	0.838	1.7584e-10
March1	1	1.39272e-14	-0.958264	0.039	0.676	1.83365e-10
Lmo2	1	1.45877e-14	-0.912759	0.059	0.703	1.92061e-10
Rps28	1	1.66593e-14	0.694534	1	0.965	2.19337e-10
Fam78a	1	1.75367e-14	0.692689	0.608	0.154	2.30888e-10
Rpl22	1	1.98018e-14	0.586242	1	0.961	2.60711e-10
Ccl6	1	2.61326e-14	-2.11864	0.098	0.714	3.44062e-10
Ctsb	1	2.61805e-14	-2.20922	0.471	0.799	3.44692e-10
Cd68	1	2.6581e-14	-1.34129	0.078	0.691	3.49966e-10
Ifitm3	1	2.8996e-14	-1.82176	0.137	0.741	3.81761e-10
Ncf2	1	3.36199e-14	-1.04148	0.098	0.722	4.42639e-10
Rassf4	1	3.43317e-14	-1.07682	0.059	0.699	4.52012e-10
Blvrb	1	3.77285e-14	-1.16696	0.039	0.656	4.96734e-10
Slfn1	1	3.84695e-14	0.702672	0.51	0.097	5.0649e-10
Tyrobp	1	4.52193e-14	-1.54902	0.216	0.811	5.95357e-10
H2-Eb1	1	4.70235e-14	-2.05413	0.157	0.761	6.19111e-10
Ifi30	1	5.18143e-14	-1.17223	0.176	0.768	6.82187e-10
Cltc	1	5.78199e-14	-1.3589	0.471	0.849	7.61256e-10
Trf	1	5.94702e-14	-1.98865	0.078	0.68	7.82985e-10
Mt1	1	6.36916e-14	-2.00525	0.059	0.66	8.38564e-10
App	1	6.40612e-14	-1.34815	0.137	0.71	8.4343e-10
Arap2	1	6.92586e-14	0.64431	0.608	0.151	9.11859e-10
Snx2	1	7.0342e-14	-1.1913	0.333	0.815	9.26123e-10
Snx5	1	7.92868e-14	-1.03943	0.451	0.869	1.04389e-09
Cd36	1	1.02232e-13	-1.80258	0.039	0.641	1.34598e-09
Snrpg	1	1.07158e-13	0.650831	1	0.799	1.41085e-09
C230085N15Rik	1	1.09037e-13	0.550921	0.373	0.039	1.43558e-09
Lgmn	1	1.30734e-13	-1.63655	0.039	0.649	1.72124e-09
Gm26917	1	1.39138e-13	1.08113	0.863	0.448	1.8319e-09
Pla2g7	1	1.53813e-13	-1.45136	0.02	0.637	2.02511e-09
Lrp1	1	2.07027e-13	-1.11631	0.02	0.637	2.72571e-09
Prdx6	1	2.12512e-13	0.803695	0.824	0.375	2.79793e-09
Dgka	1	2.26699e-13	0.715931	0.686	0.232	2.98471e-09
Serinc3	1	2.28995e-13	-1.27728	0.686	0.965	3.01495e-09
Rps26	1	2.40752e-13	0.670126	1	0.946	3.16974e-09
Fcer1g	1	2.50122e-13	-1.42547	0.235	0.792	3.2931e-09
Tesc	1	2.94667e-13	0.375627	0.294	0.019	3.87959e-09
Rps12	1	2.95812e-13	0.540719	1	0.985	3.89466e-09
Atp6v0c	1	2.99885e-13	-0.918715	0.588	0.896	3.94829e-09
Sirpa	1	3.17059e-13	-0.917037	0.039	0.645	4.1744e-09
Gm11478	1	3.28392e-13	0.74711	0.902	0.645	4.3236e-09
Rpl7	1	3.57348e-13	0.539887	1	0.958	4.70485e-09
Fcgr3	1	3.90183e-13	-1.50573	0.098	0.664	5.13715e-09
Hexa	1	4.14643e-13	-1.04825	0.196	0.718	5.45919e-09
Pdk1	1	4.51196e-13	0.504869	0.471	0.089	5.94045e-09
Skap2	1	4.78011e-13	-0.938115	0.098	0.687	6.29349e-09
Rpl26	1	4.96083e-13	0.509902	1	0.958	6.53143e-09
Cd81	1	5.36448e-13	-1.38618	0.255	0.753	7.06287e-09
Slamf6	1	5.7964e-13	0.844333	0.529	0.12	7.63154e-09
Btk	1	7.28448e-13	-0.771974	0.039	0.618	9.59075e-09
Rps9	1	7.32504e-13	0.501591	1	0.992	9.64415e-09
Erp29	1	7.3371e-13	-0.7933	0.431	0.834	9.66003e-09
Plekho1	1	7.40158e-13	-0.817978	0.157	0.749	9.74492e-09
Pglyrp2	1	7.58611e-13	0.340993	0.255	0.012	9.98787e-09
Atp6v0b	1	7.97386e-13	-0.849228	0.51	0.838	1.04984e-08
Egr1	1	8.02514e-13	-2.11342	0.137	0.699	1.05659e-08
Myo5a	1	8.62035e-13	-0.927212	0.098	0.683	1.13496e-08
Pltp	1	9.23214e-13	-2.01119	0.078	0.637	1.2155e-08
Znrf1	1	1.04926e-12	0.539974	0.549	0.143	1.38145e-08
Mrc1	1	1.09294e-12	-2.53263	0.059	0.625	1.43896e-08
Rpl31	1	1.27375e-12	0.633448	1	0.927	1.67702e-08
Cd86	1	1.28858e-12	-1.01439	0.059	0.629	1.69654e-08
Gpr174	1	1.29326e-12	0.428673	0.451	0.069	1.70271e-08
Rpl35a	1	1.3132e-12	0.569368	1	0.981	1.72896e-08
Cep97	1	1.3577e-12	0.429639	0.373	0.046	1.78755e-08
Traf3ip3	1	1.4273e-12	0.56282	0.745	0.239	1.87919e-08
Il2rg	1	1.46991e-12	0.76098	0.882	0.432	1.93529e-08
H2-DMa	1	1.54328e-12	-1.23862	0.275	0.761	2.03188e-08
Dusp3	1	1.57298e-12	-0.757904	0.02	0.606	2.07099e-08
H2-Q6	1	1.69854e-12	0.60195	0.627	0.166	2.2363e-08
Gimap7	1	1.72361e-12	0.564618	0.431	0.069	2.26931e-08
Rnf130	1	1.73259e-12	-0.795323	0.333	0.838	2.28112e-08
Zfp36	1	1.815e-12	-1.15544	0.471	0.869	2.38963e-08
Adgre1	1	1.9409e-12	-1.16997	0.039	0.606	2.55539e-08
Prcp	1	1.98546e-12	-0.863693	0.176	0.691	2.61405e-08
Plek	1	2.23356e-12	-1.19519	0.216	0.761	2.9407e-08
Rac2	1	2.2981e-12	0.68931	0.98	0.792	3.02567e-08
Fcgrt	1	2.62288e-12	-1.44466	0.098	0.649	3.45329e-08
P2ry10	1	2.75881e-12	0.599188	0.686	0.205	3.63225e-08
Dab2	1	2.79272e-12	-2.17197	0.039	0.606	3.67689e-08
Pirb	1	2.94191e-12	-0.929949	0.059	0.637	3.87332e-08
Myadm	1	2.94208e-12	-1.01319	0.176	0.707	3.87354e-08
Ptprj	1	3.0215e-12	-0.789078	0.078	0.641	3.9781e-08
Npm1	1	3.04239e-12	0.74621	1	0.873	4.00561e-08
Ccl9	1	3.11123e-12	-1.57164	0.059	0.618	4.09625e-08
Gprin3	1	3.47135e-12	0.367092	0.294	0.027	4.57039e-08
Nlrc3	1	3.47702e-12	0.460998	0.392	0.062	4.57784e-08
Spn	1	3.95331e-12	0.405469	0.667	0.189	5.20492e-08
Gbp4	1	4.0234e-12	0.314554	0.333	0.035	5.29721e-08
Rps29	1	4.14229e-12	0.510484	1	0.988	5.45374e-08
Eps8	1	4.27689e-12	-0.863415	0.02	0.579	5.63096e-08
Itgam	1	4.56907e-12	-1.12583	0.059	0.618	6.01563e-08
Gimap5	1	4.58592e-12	0.59943	0.529	0.112	6.03783e-08
Asah1	1	5.19181e-12	-0.983701	0.255	0.73	6.83554e-08
Cd69	1	5.64618e-12	0.588721	0.745	0.216	7.43376e-08
Ehd3	1	6.01952e-12	0.386634	0.255	0.015	7.92529e-08
Rab37	1	6.07251e-12	0.316614	0.275	0.019	7.99507e-08
C1qb	1	6.24544e-12	-2.5578	0.098	0.633	8.22275e-08
F13a1	1	6.35998e-12	-2.43186	0.078	0.614	8.37355e-08
Ncf1	1	6.41663e-12	-0.785512	0.098	0.672	8.44813e-08
Ccr7	1	7.24852e-12	0.831592	0.608	0.162	9.5434e-08
Picalm	1	7.27063e-12	-0.885413	0.451	0.83	9.57251e-08
Rps11	1	7.37276e-12	0.546543	1	0.973	9.70697e-08
St6galnac3	1	9.07988e-12	0.273104	0.275	0.019	1.19546e-07
Cfh	1	9.61841e-12	-2.14929	0.039	0.579	1.26636e-07
Srpk1	1	9.71206e-12	0.787393	0.706	0.332	1.27869e-07
Fos	1	9.76793e-12	-1.5372	0.647	0.869	1.28605e-07
Rrbp1	1	9.88606e-12	-0.885085	0.51	0.846	1.3016e-07
Atf3	1	9.89907e-12	-1.99319	0.078	0.618	1.30331e-07
Nav1	1	1.01722e-11	-0.845564	0.059	0.591	1.33928e-07
Ms4a6c	1	1.11394e-11	-1.25197	0.098	0.649	1.46661e-07
Prkcd	1	1.11487e-11	-0.852662	0.216	0.726	1.46784e-07
Clec12a	1	1.19861e-11	-1.06794	0.059	0.598	1.5781e-07
Dhrs3	1	1.23354e-11	-1.06291	0.039	0.587	1.62408e-07
Bri3	1	1.38341e-11	-0.806512	0.49	0.842	1.8214e-07
Gabarap	1	1.45836e-11	-0.622044	0.824	0.938	1.92008e-07
Abca9	1	1.47203e-11	-1.03191	0.02	0.583	1.93807e-07
Gramd1a	1	1.50014e-11	0.434838	0.608	0.181	1.97509e-07
Selplg	1	1.5058e-11	0.813879	0.882	0.637	1.98254e-07
Ctla2a	1	1.58075e-11	0.708317	0.353	0.05	2.08121e-07
Tm6sf1	1	1.6153e-11	-0.895039	0.333	0.776	2.1267e-07
Ifi207	1	1.66985e-11	-1.1658	0.039	0.587	2.19853e-07
Rps10-ps2	1	1.72295e-11	0.64734	0.863	0.564	2.26844e-07
Gdi2	1	1.78757e-11	-0.718467	0.686	0.907	2.35352e-07
H2-DMb1	1	1.91471e-11	-1.11836	0.059	0.625	2.5209e-07
Xlr4b	1	2.01099e-11	0.54063	0.431	0.089	2.64766e-07
5031439G07Rik	1	2.03296e-11	-0.733479	0.078	0.625	2.67659e-07
Clec4a3	1	2.04949e-11	-1.06828	0.039	0.606	2.69836e-07
Cd302	1	2.11591e-11	-0.833491	0.02	0.571	2.78581e-07
Snx9	1	2.21776e-11	-0.730602	0.059	0.591	2.9199e-07
Cyfip1	1	2.2942e-11	-0.860215	0.235	0.714	3.02054e-07
Clec4a1	1	2.4728e-11	-0.893553	0.039	0.583	3.25569e-07
Leprotl1	1	2.57868e-11	0.664542	0.843	0.463	3.39509e-07
Jakmip1	1	2.70076e-11	0.443548	0.392	0.062	3.55582e-07
Man2b1	1	2.74119e-11	-0.851371	0.412	0.807	3.60905e-07
Cyba	1	2.87091e-11	-0.822344	0.784	0.942	3.77983e-07
Atp1b1	1	3.11659e-11	0.443108	0.333	0.042	4.10331e-07
Anxa5	1	3.21335e-11	-1.07546	0.353	0.753	4.23069e-07
C1qc	1	3.46306e-11	-2.8043	0.078	0.591	4.55947e-07
Nrros	1	3.61506e-11	-0.741491	0.216	0.737	4.75959e-07
Mcl1	1	3.79301e-11	-0.727379	0.922	0.934	4.99388e-07
Ass1	1	4.20549e-11	0.434704	0.412	0.081	5.53694e-07
Cfp	1	4.54614e-11	-1.30583	0.059	0.591	5.98545e-07
Mafb	1	4.57728e-11	-1.87831	0.02	0.556	6.02644e-07
Ctsa	1	4.62188e-11	-0.937851	0.392	0.745	6.08517e-07
Ifi47	1	4.80163e-11	0.674661	0.667	0.255	6.32183e-07
Tespa1	1	5.20215e-11	0.577122	0.51	0.12	6.84915e-07
Ccdc50	1	5.57206e-11	-0.807172	0.333	0.799	7.33617e-07
C5ar1	1	5.76738e-11	-1.36011	0.02	0.541	7.59333e-07
Lifr	1	6.34214e-11	-1.0739	0.039	0.56	8.35006e-07
Rapgef6	1	7.29947e-11	0.639396	0.902	0.591	9.61048e-07
Hpgd	1	8.41876e-11	-1.58119	0.039	0.56	1.10841e-06
Il21r	1	8.84307e-11	0.509275	0.549	0.151	1.16428e-06
Naca	1	8.87442e-11	0.491358	1	0.934	1.16841e-06
Fcrls	1	8.9168e-11	-1.50956	0.039	0.548	1.17399e-06
Aif1	1	9.80792e-11	-1.08069	0.059	0.587	1.29131e-06
Plcxd2	1	9.85648e-11	0.485595	0.294	0.035	1.2977e-06
Pkig	1	1.01276e-10	-0.712127	0.059	0.568	1.3334e-06
Lrrc25	1	1.03556e-10	-0.647984	0.039	0.552	1.36342e-06
Nfam1	1	1.0726e-10	-0.829018	0.039	0.568	1.41219e-06
Cebpd	1	1.08108e-10	-0.880784	0.059	0.56	1.42335e-06
Mtss1	1	1.09317e-10	-0.844899	0.176	0.691	1.43926e-06
Lyl1	1	1.09576e-10	-0.696986	0.039	0.544	1.44267e-06
Dstn	1	1.14427e-10	-0.989539	0.176	0.676	1.50654e-06
Cd83	1	1.14638e-10	-0.938369	0.039	0.575	1.50933e-06
Wfdc17	1	1.16673e-10	-1.26725	0.098	0.618	1.53611e-06
Atp11b	1	1.21947e-10	0.812218	0.765	0.405	1.60555e-06
Cd63	1	1.24219e-10	-1.48855	0.02	0.529	1.63546e-06
Pf4	1	1.26297e-10	-2.72974	0.118	0.598	1.66282e-06
Cd2	1	1.32206e-10	0.699062	0.725	0.278	1.74063e-06
Cd300ld	1	1.32466e-10	-0.944671	0	0.514	1.74404e-06
Ikzf1	1	1.51834e-10	0.571712	0.922	0.606	1.99905e-06
Hmox1	1	1.53176e-10	-0.92535	0.02	0.529	2.01671e-06
Mgl2	1	1.56922e-10	-1.75675	0.059	0.571	2.06603e-06
Evl	1	1.57813e-10	0.658566	0.804	0.405	2.07776e-06
Cd14	1	1.7646e-10	-1.42866	0.039	0.544	2.32327e-06
Prkca	1	1.76977e-10	0.536069	0.549	0.158	2.33007e-06
Gstp3	1	1.86254e-10	0.288872	0.255	0.023	2.45221e-06
Pitpnc1	1	2.02079e-10	0.646206	0.647	0.259	2.66057e-06
Hacd4	1	2.02744e-10	-0.930456	0.02	0.525	2.66932e-06
Ifi206	1	2.12098e-10	0.506316	0.431	0.089	2.79248e-06
Ptafr	1	2.18893e-10	-1.04761	0.078	0.583	2.88194e-06
Aak1	1	2.19962e-10	0.533433	0.608	0.201	2.89602e-06
Gas5	1	2.43215e-10	0.609014	0.941	0.799	3.20217e-06
Arl4c	1	2.52068e-10	0.74757	0.725	0.344	3.31873e-06
Apobec1	1	2.75302e-10	-0.76518	0.039	0.529	3.62463e-06
Adam15	1	2.81557e-10	-0.796272	0.059	0.568	3.70698e-06
Cyld	1	2.81808e-10	0.56174	0.882	0.541	3.71028e-06
Itgb7	1	2.89086e-10	0.600105	0.686	0.239	3.80611e-06
Evi2a	1	3.15776e-10	-0.806033	0.216	0.707	4.15751e-06
Socs1	1	3.50838e-10	0.706586	0.471	0.124	4.61913e-06
Myof	1	3.9573e-10	-0.726475	0.02	0.51	5.21019e-06
Bank1	1	4.02147e-10	-1.07455	0.059	0.552	5.29467e-06
Pced1b	1	4.08316e-10	0.283555	0.314	0.046	5.37589e-06
Dennd2d	1	4.23863e-10	0.423791	0.431	0.097	5.58058e-06
Rps25	1	4.32419e-10	0.384075	1	0.961	5.69323e-06
Gm37248	1	4.3306e-10	0.497934	0.392	0.073	5.70167e-06
Eef2	1	4.46119e-10	0.45372	0.98	0.946	5.87361e-06
Bzw2	1	4.55069e-10	0.659866	0.549	0.185	5.99144e-06
Zfhx3	1	4.81432e-10	-0.859748	0.078	0.56	6.33853e-06
Cd300a	1	4.9386e-10	-0.853595	0.039	0.537	6.50217e-06
Abhd12	1	5.02606e-10	-0.753255	0.098	0.598	6.61731e-06
Ccdc88c	1	5.26481e-10	0.456097	0.627	0.205	6.93165e-06
Neat1	1	5.4922e-10	-1.06029	0.706	0.865	7.23102e-06
Acap1	1	5.61445e-10	0.491568	0.392	0.081	7.39198e-06
Ptpro	1	5.67941e-10	-0.669577	0.039	0.533	7.47751e-06
Cebpa	1	5.73523e-10	-0.675995	0.039	0.521	7.551e-06
Csf2ra	1	6.39577e-10	-0.840151	0.137	0.606	8.42067e-06
Marcksl1	1	6.48247e-10	-1.10691	0.118	0.602	8.53482e-06
Scpep1	1	6.6093e-10	-0.651479	0.098	0.61	8.7018e-06
Hfe	1	6.65362e-10	-0.67136	0.039	0.541	8.76016e-06
Slc6a6	1	6.66214e-10	-0.784692	0.333	0.749	8.77137e-06
Rbpj	1	6.88549e-10	-0.937785	0.412	0.734	9.06544e-06
Jak1	1	7.13089e-10	0.603743	0.98	0.803	9.38853e-06
Tnfrsf26	1	7.23102e-10	0.333411	0.255	0.027	9.52035e-06
C1qa	1	8.16018e-10	-2.8203	0.118	0.568	1.07437e-05
Sept6	1	8.17591e-10	0.498133	0.706	0.27	1.07644e-05
Plcg1	1	8.27964e-10	0.280827	0.333	0.054	1.0901e-05
Sesn3	1	8.40618e-10	0.496248	0.608	0.208	1.10676e-05
Gm20186	1	8.662e-10	1.18924	0.392	0.089	1.14044e-05
Clec4a2	1	9.35532e-10	-0.888003	0.039	0.544	1.23172e-05
Iqgap1	1	9.3767e-10	-0.678489	0.725	0.919	1.23454e-05
Crlf3	1	9.79049e-10	0.795225	0.902	0.664	1.28902e-05
Peli1	1	1.00769e-09	0.737057	0.824	0.517	1.32673e-05
Laptm4a	1	1.00877e-09	-0.747791	0.588	0.815	1.32814e-05
Fgfr1	1	1.01336e-09	-0.918426	0.02	0.494	1.33419e-05
Spint2	1	1.0175e-09	0.412597	0.333	0.054	1.33964e-05
Eef1g	1	1.03381e-09	0.591576	0.941	0.838	1.36111e-05
Pmp22	1	1.04406e-09	-1.03908	0	0.479	1.37461e-05
Stx7	1	1.05791e-09	-0.629963	0.216	0.649	1.39285e-05
Cd163	1	1.13986e-09	-1.91002	0.059	0.533	1.50074e-05
Plxnb2	1	1.15561e-09	-0.550142	0.02	0.494	1.52147e-05
Itpripl2	1	1.23204e-09	-0.620641	0.098	0.583	1.62211e-05
Eef1d	1	1.24246e-09	0.535363	0.961	0.768	1.63582e-05
Rpl28	1	1.24509e-09	0.440116	1	0.965	1.63929e-05
Ccl24	1	1.30426e-09	-1.70604	0	0.475	1.7172e-05
Rp2	1	1.32097e-09	-0.621318	0.098	0.571	1.73919e-05
Timp2	1	1.35322e-09	-1.43139	0.196	0.61	1.78165e-05
Runx3	1	1.52504e-09	0.669385	0.647	0.255	2.00786e-05
P2ry6	1	1.55246e-09	-0.657971	0.02	0.502	2.04397e-05
Stard8	1	1.62714e-09	-0.813727	0	0.471	2.1423e-05
Rpl24	1	1.74663e-09	0.501766	0.98	0.876	2.29961e-05
Clta	1	1.84846e-09	-0.681128	0.765	0.907	2.43369e-05
Pros1	1	1.86195e-09	-0.785135	0.039	0.506	2.45144e-05
Nrp1	1	1.92725e-09	-1.02997	0.098	0.568	2.53742e-05
Tle5	1	1.94783e-09	0.574844	0.98	0.799	2.56451e-05
Folr2	1	2.02723e-09	-1.79295	0	0.467	2.66904e-05
Gas6	1	2.04496e-09	-1.64199	0.02	0.483	2.6924e-05
Gas7	1	2.1154e-09	-1.06465	0.137	0.591	2.78514e-05
Cbr2	1	2.14395e-09	-1.5454	0.02	0.483	2.82272e-05
Nsd3	1	2.22728e-09	0.556523	0.882	0.668	2.93244e-05
Atpif1	1	2.28664e-09	-0.796013	0.412	0.757	3.01058e-05
Plin2	1	2.30369e-09	-0.703526	0.137	0.614	3.03304e-05
Sat1	1	2.36493e-09	-1.01625	0.627	0.857	3.11367e-05
Ifi204	1	2.47244e-09	-0.932597	0.039	0.502	3.25521e-05
Fyn	1	2.50075e-09	0.554978	0.667	0.282	3.29249e-05
Akna	1	2.54156e-09	0.536769	0.824	0.448	3.34622e-05
Litaf	1	2.76653e-09	-0.581583	0.078	0.548	3.64241e-05
Cbfa2t3	1	2.81711e-09	-0.802036	0.059	0.529	3.70901e-05
Cd226	1	2.8557e-09	0.699522	0.569	0.197	3.75981e-05
Stab1	1	3.13423e-09	-1.57968	0.02	0.479	4.12653e-05
C3ar1	1	3.13427e-09	-1.13453	0	0.459	4.12658e-05
Atp6v0a1	1	3.28499e-09	-0.659896	0.059	0.51	4.32501e-05
Gtf2i	1	3.33067e-09	0.761593	0.706	0.359	4.38516e-05
Vwa5a	1	3.52628e-09	-0.82163	0.098	0.548	4.6427e-05
Gnaq	1	3.66584e-09	-0.600941	0.059	0.541	4.82645e-05
Tbxas1	1	3.88954e-09	-0.560836	0	0.456	5.12097e-05
Utrn	1	3.90024e-09	0.558514	0.765	0.417	5.13505e-05
Rnase4	1	4.21962e-09	-1.15977	0.02	0.471	5.55555e-05
Rin2	1	4.27086e-09	-0.885011	0.039	0.498	5.62302e-05
Galnt6	1	4.42525e-09	0.330775	0.294	0.046	5.82628e-05
Arhgef1	1	4.84647e-09	0.53206	0.882	0.606	6.38086e-05
Igf1	1	4.85315e-09	-1.30363	0.02	0.471	6.38966e-05
Gda	1	4.97526e-09	-1.03356	0.02	0.467	6.55043e-05
Smad7	1	4.99723e-09	0.608223	0.608	0.236	6.57935e-05
Slc11a1	1	5.14634e-09	-0.667749	0.02	0.483	6.77567e-05
Ap2a2	1	5.30171e-09	-0.986753	0.471	0.749	6.98023e-05
Klhdc1	1	5.45989e-09	0.464832	0.294	0.046	7.18849e-05
Capza2	1	5.69447e-09	-0.587747	0.824	0.9	7.49734e-05
Raph1	1	5.86784e-09	-0.774779	0.118	0.552	7.7256e-05
Blnk	1	5.99224e-09	-0.615585	0.02	0.467	7.88938e-05
Pik3ap1	1	6.22568e-09	-0.522197	0.039	0.498	8.19672e-05
Dusp10	1	6.31069e-09	0.679609	0.392	0.097	8.30865e-05
Gm11713	1	6.35639e-09	0.276606	0.275	0.039	8.36882e-05
Cmtm3	1	6.59138e-09	-0.559304	0.039	0.506	8.67822e-05
Ccdc88a	1	6.61557e-09	-0.797393	0.059	0.537	8.71006e-05
[truncated: 4,304 more rows]

## Sheet: AngII-resolution0.4 markers
Cell type specific markers in Seurat-based clustering of adventitial immune cells in AngII induced inflammation
Marker genes	cluster	p_val (wilcoxon rank sum test)	avg_logFC	Proportion of cells expressing this marker in this Cluster	Proportion of cells expressing this marker in the rest of the clusters	p_val_adj (with bonferroni adjustment)
Cd74	0	0.560495	9.40026e-98	0.994	0.867	1.54164e-93
H2-Aa	0	0.563168	2.18663e-88	0.967	0.776	3.58607e-84
H2-Eb1	0	0.542537	1.97026e-74	0.939	0.718	3.23122e-70
H2-Ab1	0	0.501249	5.75797e-69	0.945	0.764	9.44307e-65
Igkc	0	1.45386	3.60025e-50	0.259	0.081	5.90442e-46
Apoe	0	0.29582	1.09009e-46	0.926	0.818	1.78774e-42
C1qb	0	0.463639	5.58847e-45	0.819	0.613	9.1651e-41
Id2	0	-0.829654	3.55545e-34	0.167	0.391	5.83093e-30
C1qa	0	0.361772	1.92547e-30	0.753	0.561	3.15777e-26
C1qc	0	0.396968	7.88803e-30	0.686	0.5	1.29364e-25
Cd79a	0	0.6153	5.69591e-28	0.139	0.039	9.34129e-24
Ly6d	0	0.663015	6.88296e-25	0.139	0.043	1.12881e-20
Tmem176a	0	0.604381	8.98249e-25	0.48	0.338	1.47313e-20
Tmem176b	0	0.551535	3.05999e-23	0.518	0.389	5.01838e-19
Ifi205	0	-0.682452	1.295e-21	0.018	0.137	2.12379e-17
Cd24a	0	-0.579234	1.54596e-21	0.102	0.264	2.53537e-17
Ctsc	0	0.34052	1.74717e-20	0.722	0.617	2.86535e-16
Ctss	0	0.253793	3.79367e-19	0.87	0.799	6.22162e-15
Lmnb1	0	-0.39629	3.88466e-19	0.083	0.221	6.37084e-15
Retnla	0	-1.70323	1.51085e-18	0.102	0.234	2.47779e-14
Pcna	0	-0.389281	1.99212e-18	0.129	0.28	3.26707e-14
Smc4	0	-0.479752	1.23682e-17	0.083	0.211	2.02838e-13
Ifi27l2a	0	0.365308	3.84222e-17	0.738	0.651	6.30123e-13
Pglyrp1	0	-0.424437	4.72559e-16	0.016	0.106	7.74996e-12
Ccr2	0	0.362996	4.90755e-16	0.618	0.515	8.04839e-12
Mxd1	0	-0.544158	1.0383e-15	0.062	0.172	1.70282e-11
Cd36	0	-0.422697	1.11745e-15	0.051	0.16	1.83261e-11
Hp	0	-0.540879	2.15126e-14	0.052	0.153	3.52806e-10
Txn1	0	-0.307279	2.65564e-14	0.378	0.542	4.35525e-10
Ifi30	0	0.256981	2.71304e-14	0.727	0.656	4.44939e-10
Trbc2	0	-0.850218	4.85099e-14	0.037	0.128	7.95562e-10
Trim35	0	-0.252495	5.19613e-14	0.055	0.155	8.52165e-10
Hmgb2	0	-0.330736	7.97816e-14	0.251	0.404	1.30842e-09
Acadl	0	-0.272517	9.47515e-14	0.086	0.197	1.55392e-09
Clec4d	0	-0.445315	1.00015e-13	0.095	0.209	1.64024e-09
Ets2	0	-0.363307	1.41952e-13	0.097	0.209	2.32802e-09
Litaf	0	-0.256603	1.64329e-13	0.18	0.315	2.69499e-09
Plek	0	-0.273145	3.39524e-13	0.263	0.409	5.5682e-09
Gsr	0	-0.36436	4.42759e-13	0.088	0.195	7.26125e-09
Tmsb10	0	-0.411983	5.30529e-13	0.703	0.76	8.70068e-09
Wdfy4	0	-0.356786	7.48601e-13	0.091	0.197	1.22771e-08
Hspd1	0	-0.256909	7.689e-13	0.155	0.282	1.261e-08
Ncl	0	-0.261613	7.91322e-13	0.329	0.494	1.29777e-08
Grina	0	-0.285572	8.24207e-13	0.133	0.252	1.3517e-08
Lilr4b	0	-0.301622	1.12451e-12	0.191	0.323	1.8442e-08
Cd209a	0	0.596067	1.1376e-12	0.128	0.059	1.86566e-08
Zeb2	0	0.3494	2.15059e-12	0.575	0.491	3.52698e-08
Actn1	0	-0.285153	6.70633e-12	0.04	0.123	1.09984e-07
Cd79b	0	0.525409	1.03115e-11	0.127	0.06	1.69108e-07
Slc7a11	0	-0.413944	1.24213e-11	0.033	0.111	2.03709e-07
Ppt1	0	-0.346295	1.6135e-11	0.212	0.337	2.64613e-07
Irf8	0	-0.389537	3.11836e-11	0.211	0.329	5.11412e-07
Kcnq1ot1	0	-0.398872	3.64926e-11	0.102	0.202	5.98479e-07
Cycs	0	-0.251478	4.13803e-11	0.235	0.368	6.78637e-07
Ms4a7	0	0.355642	4.99944e-11	0.356	0.252	8.19907e-07
Lrg1	0	-0.470373	7.22675e-11	0.038	0.113	1.18519e-06
Ly86	0	0.456647	8.66216e-11	0.474	0.412	1.42059e-06
Fgl2	0	-0.269768	1.06648e-10	0.156	0.269	1.74902e-06
Ctsh	0	0.39395	1.14139e-10	0.519	0.47	1.87188e-06
Adam8	0	-0.256991	1.78998e-10	0.085	0.178	2.93557e-06
Cd9	0	-0.374097	2.54528e-10	0.146	0.254	4.17427e-06
Ier3	0	-0.470031	4.53484e-10	0.292	0.407	7.43714e-06
Cd300lf	0	-0.376486	4.728e-10	0.069	0.151	7.75392e-06
S100a9	0	-1.57661	4.79107e-10	0.163	0.255	7.85736e-06
Cldnd1	0	-0.329212	5.65227e-10	0.1	0.191	9.26972e-06
Ifi211	0	-0.255579	7.03938e-10	0.086	0.175	1.15446e-05
Tnfaip2	0	-0.338168	7.76016e-10	0.082	0.168	1.27267e-05
Jaml	0	-0.264031	8.96168e-10	0.055	0.131	1.46971e-05
Clec4a3	0	0.41295	1.18984e-09	0.42	0.344	1.95133e-05
F630028O10Rik	0	-0.262974	1.28587e-09	0.063	0.142	2.10883e-05
Ccr1	0	-0.285843	1.45969e-09	0.207	0.32	2.39389e-05
Ear2	0	-0.555675	1.53428e-09	0.048	0.118	2.51623e-05
H2-DMb1	0	0.334838	2.09958e-09	0.479	0.401	3.44331e-05
Clec4e	0	-0.440106	2.64064e-09	0.116	0.205	4.33066e-05
F13a1	0	-0.353649	3.25319e-09	0.264	0.377	5.33523e-05
Atad2	0	-0.273705	5.22879e-09	0.041	0.108	8.57522e-05
Naga	0	-0.286718	6.05073e-09	0.11	0.196	9.9232e-05
Mmp9	0	-0.544341	6.97423e-09	0.045	0.112	0.000114377
S100a8	0	-1.4857	8.85797e-09	0.185	0.268	0.000145271
Vcan	0	-0.414467	1.38077e-08	0.057	0.126	0.000226446
Trem1	0	-0.284262	1.5558e-08	0.04	0.104	0.000255151
Ednrb	0	-0.288048	1.92784e-08	0.054	0.123	0.000316165
Igf1r	0	-0.25501	2.06669e-08	0.041	0.104	0.000338937
Ly6a	0	0.501603	2.09267e-08	0.263	0.189	0.000343198
Pltp	0	0.287817	2.34449e-08	0.459	0.379	0.000384497
Ccdc152	0	0.380982	3.08177e-08	0.242	0.167	0.000505411
Basp1	0	-0.269188	5.09519e-08	0.214	0.315	0.000835612
Gm12840	0	-0.474465	5.16446e-08	0.063	0.132	0.000846972
Plaur	0	-0.26914	7.82097e-08	0.104	0.182	0.00128264
Cx3cr1	0	0.436012	8.22347e-08	0.238	0.168	0.00134865
Clec4a2	0	0.38519	9.65958e-08	0.395	0.33	0.00158417
AA467197	0	-0.271343	1.85729e-07	0.077	0.148	0.00304596
Ctsd	0	-0.346462	2.4181e-07	0.46	0.562	0.00396569
Ccl3	0	-0.350255	2.78544e-07	0.083	0.155	0.00456812
Atf3	0	0.454411	5.45389e-07	0.339	0.279	0.00894437
S100a11	0	-0.253566	6.62697e-07	0.619	0.697	0.0108682
Il1r2	0	-0.297722	7.1374e-07	0.063	0.125	0.0117053
Srgn	0	-0.368891	7.42616e-07	0.65	0.742	0.0121789
Maf	0	0.255505	8.86179e-07	0.432	0.355	0.0145333
Aif1	0	0.405161	1.64572e-06	0.396	0.356	0.0269898
Cd72	0	0.483196	1.8607e-06	0.168	0.115	0.0305154
Cybb	0	0.326093	2.60582e-06	0.442	0.389	0.0427354
Dut	0	-0.287991	3.13503e-06	0.054	0.107	0.0514145
Fn1	0	-0.439712	4.84923e-06	0.44	0.494	0.0795273
Cd163	0	-0.385081	7.33564e-06	0.072	0.128	0.120304
Chil3	0	-0.387983	7.57262e-06	0.088	0.148	0.124191
Lgals3	0	-0.261769	1.31831e-05	0.538	0.621	0.216203
Cst3	0	-0.498614	1.3891e-05	0.877	0.88	0.227812
Slamf9	0	0.313212	1.94358e-05	0.19	0.137	0.318748
Thbs1	0	-0.47207	3.10836e-05	0.251	0.316	0.509772
Ccl4	0	-0.382117	6.03902e-05	0.13	0.193	0.990399
Tnip3	0	0.395416	6.45276e-05	0.194	0.144	1
Csf3r	0	-0.28114	6.64585e-05	0.095	0.146	1
Lpl	0	-0.443256	0.000125449	0.151	0.206	1
Stmn1	0	-0.303299	0.000133884	0.096	0.146	1
Stab1	0	-0.266137	0.000319116	0.167	0.223	1
Lst1	0	0.25415	0.000378416	0.432	0.407	1
Hmox1	0	-0.2809	0.000613611	0.213	0.278	1
Arg1	0	-0.420686	0.000621715	0.093	0.136	1
Jun	0	0.282903	0.000869139	0.434	0.412	1
Axl	0	0.300826	0.00100526	0.14	0.104	1
Ighm	0	0.578598	0.00196915	0.272	0.242	1
Pou2f2	0	0.42457	0.00201204	0.279	0.249	1
Ms4a4c	0	0.26325	0.00204246	0.279	0.241	1
Cxcl16	0	0.301742	0.00206255	0.286	0.253	1
Lpcat2	0	0.369396	0.0033966	0.184	0.152	1
Spp1	0	-0.70857	0.00590514	0.228	0.271	1
Ciita	0	0.298847	0.00597474	0.213	0.18	1
Clec4a1	0	0.298925	0.00617629	0.308	0.283	1
Atp2b1	0	0.261254	0.00745132	0.465	0.473	1
Gm34084	0	0.350808	0.00937786	0.185	0.158	1
Cst3	1	1.22725	3.58923e-199	0.98	0.862	5.88633e-195
Ifi205	1	1.4449	1.21891e-108	0.357	0.071	1.999e-104
H2-Eb1	1	0.716067	3.22138e-103	0.975	0.723	5.28306e-99
H2-Ab1	1	0.662581	1.20422e-100	0.978	0.767	1.97492e-96
Cd74	1	0.587408	6.89572e-98	1	0.873	1.1309e-93
H2-Aa	1	0.631645	2.1886e-94	0.989	0.782	3.58931e-90
Actb	1	0.345177	1.25905e-92	1	1	2.06485e-88
Tmsb10	1	0.665864	2.68563e-69	0.893	0.724	4.40443e-65
Tmsb4x	1	0.311562	7.56797e-66	1	0.998	1.24115e-61
Lyz2	1	-0.748509	5.54938e-56	0.813	0.912	9.10098e-52
Apoe	1	-1.152	1.83055e-49	0.743	0.856	3.00211e-45
Lgmn	1	-0.884069	9.43448e-47	0.265	0.58	1.54725e-42
Plbd1	1	0.920548	4.46398e-45	0.542	0.352	7.32093e-41
Ctsd	1	-0.794425	1.0117e-44	0.265	0.591	1.65919e-40
Irf8	1	1.09515	1.47103e-44	0.476	0.276	2.41248e-40
Naaa	1	0.937633	5.06592e-44	0.542	0.351	8.3081e-40
Xcr1	1	0.915151	3.04346e-43	0.161	0.033	4.99127e-39
Sept3	1	0.880559	2.19306e-42	0.176	0.04	3.59662e-38
Cd14	1	-0.874656	3.07563e-41	0.184	0.492	5.04404e-37
Cebpb	1	-0.869117	1.18281e-38	0.299	0.591	1.93981e-34
Ctsb	1	-0.73358	1.5316e-36	0.523	0.762	2.51182e-32
Ctsc	1	-0.623881	1.85891e-36	0.413	0.677	3.04861e-32
Mafb	1	-0.785155	8.60817e-36	0.161	0.437	1.41174e-31
Pla2g7	1	-0.725305	1.80853e-35	0.106	0.373	2.96599e-31
Fcgr3	1	-0.652004	2.63496e-35	0.159	0.446	4.32134e-31
Ncf2	1	-0.587736	1.7257e-34	0.106	0.373	2.83015e-30
Atox1	1	0.594286	2.32091e-34	0.724	0.635	3.80629e-30
Id2	1	0.88584	2.14981e-33	0.496	0.322	3.52569e-29
Crip1	1	0.264819	3.22381e-33	0.932	0.82	5.28705e-29
C1qa	1	-0.846306	3.50868e-33	0.425	0.629	5.75424e-29
Fyb	1	-0.558806	4.76074e-33	0.118	0.387	7.80762e-29
Rpsa	1	0.349219	2.05979e-32	0.901	0.855	3.37805e-28
Maf	1	-0.817825	3.60907e-32	0.156	0.408	5.91887e-28
Csf1r	1	-0.652649	3.68536e-32	0.203	0.474	6.044e-28
Lamp1	1	-0.558241	7.13696e-32	0.288	0.58	1.17046e-27
C1qb	1	-0.72832	1.22719e-31	0.509	0.679	2.01259e-27
C5ar1	1	-0.659496	1.9019e-31	0.12	0.373	3.11911e-27
Fcer1g	1	-0.43112	5.35761e-31	0.687	0.824	8.78647e-27
Ms4a7	1	-0.824829	6.4376e-31	0.077	0.307	1.05577e-26
Ctsl	1	-0.721519	1.23965e-30	0.176	0.435	2.03302e-26
Selenop	1	-0.7951	1.49099e-30	0.383	0.617	2.44522e-26
Clec4a2	1	-0.529158	2.3695e-30	0.123	0.382	3.88597e-26
Cybb	1	-0.535256	4.4289e-30	0.169	0.44	7.26339e-26
Nisch	1	-0.42964	1.74914e-29	0.069	0.295	2.86859e-25
Hmox1	1	-0.719453	1.88674e-29	0.074	0.299	3.09425e-25
Cd84	1	-0.446229	5.0682e-29	0.057	0.271	8.31184e-25
Gm2a	1	0.6987	7.42293e-29	0.639	0.555	1.21736e-24
Rnf130	1	-0.344023	1.22515e-28	0.118	0.372	2.00925e-24
Itm2b	1	-0.543908	2.85509e-28	0.658	0.827	4.68235e-24
Ctsa	1	-0.456495	3.18866e-28	0.154	0.417	5.22941e-24
Atp6ap1	1	-0.307407	7.09889e-28	0.088	0.32	1.16422e-23
Sirpa	1	-0.435794	2.25745e-27	0.145	0.396	3.70221e-23
C1qc	1	-0.749076	4.55886e-27	0.364	0.567	7.47653e-23
Fth1	1	-0.49481	5.09415e-27	0.959	0.971	8.35441e-23
Rps26	1	0.278943	6.93466e-27	0.901	0.889	1.13728e-22
Cd63	1	-0.658245	8.65352e-27	0.117	0.339	1.41918e-22
Rps11	1	0.321925	1.03805e-26	0.907	0.871	1.70241e-22
Atp6v1a	1	-0.409283	1.19557e-26	0.06	0.265	1.96073e-22
Serinc3	1	-0.462047	1.78159e-26	0.272	0.552	2.92182e-22
Lst1	1	-0.547154	1.84244e-26	0.198	0.45	3.02161e-22
Tpp1	1	-0.409694	2.93427e-26	0.052	0.248	4.8122e-22
Msrb1	1	-0.500553	3.96587e-26	0.134	0.371	6.50403e-22
Cyp4f18	1	-0.540036	4.59959e-26	0.039	0.224	7.54333e-22
Aldh2	1	-0.353461	4.75954e-26	0.077	0.29	7.80565e-22
Trem2	1	-0.590553	6.93228e-26	0.063	0.263	1.13689e-21
Adgre1	1	-0.562937	7.65018e-26	0.096	0.31	1.25463e-21
Blvrb	1	-0.483451	8.43044e-26	0.054	0.248	1.38259e-21
Pgd	1	-0.321117	8.53443e-26	0.06	0.261	1.39965e-21
Il10rb	1	-0.313303	1.24361e-25	0.082	0.296	2.03951e-21
Atp6v0c	1	-0.444172	1.91473e-25	0.398	0.67	3.14015e-21
Timp2	1	-0.509901	2.24337e-25	0.093	0.306	3.67913e-21
S100a11	1	0.396493	2.33492e-25	0.776	0.665	3.82928e-21
Abca1	1	-0.597491	2.42126e-25	0.055	0.246	3.97086e-21
C3ar1	1	-0.551702	2.92827e-25	0.098	0.31	4.80236e-21
Tpi1	1	-0.374512	3.2316e-25	0.115	0.344	5.29982e-21
Fcrls	1	-0.665782	3.34645e-25	0.046	0.229	5.48818e-21
Pltp	1	-0.632144	3.39816e-25	0.197	0.429	5.57299e-21
Vsir	1	-0.382117	4.08571e-25	0.123	0.356	6.70057e-21
Tmem59	1	-0.279246	4.63569e-25	0.154	0.408	7.60253e-21
Grina	1	-0.335628	5.03483e-25	0.061	0.258	8.25713e-21
Hmgb2	1	-0.52268	5.85639e-25	0.167	0.411	9.60448e-21
Polr2a	1	-0.315269	7.18575e-25	0.041	0.224	1.17846e-20
Gda	1	-0.471343	7.43796e-25	0.169	0.41	1.21983e-20
Gna13	1	-0.276374	8.07286e-25	0.08	0.291	1.32395e-20
Capg	1	-0.451236	8.90112e-25	0.14	0.372	1.45978e-20
Syk	1	-0.317643	8.96887e-25	0.091	0.304	1.47089e-20
Dab2	1	-0.584369	1.17889e-24	0.233	0.468	1.93339e-20
Sypl	1	-0.277934	1.51867e-24	0.052	0.241	2.49061e-20
Bri3	1	-0.316331	1.53789e-24	0.169	0.424	2.52214e-20
Dbi	1	-0.421928	1.54522e-24	0.235	0.5	2.53417e-20
Slc11a1	1	-0.454869	1.65168e-24	0.035	0.208	2.70875e-20
Dnm2	1	-0.315905	2.18456e-24	0.061	0.254	3.58269e-20
Adipor1	1	-0.328577	2.7688e-24	0.061	0.254	4.54083e-20
Ypel3	1	-0.337306	2.82909e-24	0.076	0.277	4.63971e-20
Grn	1	-0.52777	3.05659e-24	0.309	0.557	5.01281e-20
Hacd4	1	-0.443417	3.39278e-24	0.043	0.221	5.56415e-20
Bsg	1	-0.256092	5.07952e-24	0.14	0.379	8.33041e-20
Itgam	1	-0.458663	5.43479e-24	0.186	0.428	8.91306e-20
Calm2	1	-0.357531	6.14786e-24	0.276	0.556	1.00825e-19
Atp6v1b2	1	-0.285647	6.18259e-24	0.072	0.27	1.01394e-19
Cfp	1	-0.401894	8.06404e-24	0.211	0.458	1.3225e-19
Rtn3	1	-0.272404	8.62389e-24	0.088	0.295	1.41432e-19
Bach1	1	-0.280125	1.41303e-23	0.082	0.286	2.31737e-19
Clec4a3	1	-0.448695	2.03924e-23	0.162	0.393	3.34435e-19
Selenok	1	-0.29678	2.91901e-23	0.154	0.394	4.78718e-19
Cd302	1	-0.337184	3.01261e-23	0.068	0.258	4.94068e-19
Cnot6l	1	-0.301832	4.15041e-23	0.057	0.239	6.80668e-19
Anp32a	1	-0.264708	4.40385e-23	0.156	0.397	7.22232e-19
Mbnl2	1	-0.258215	6.36749e-23	0.077	0.272	1.04427e-18
Rac2	1	-0.340477	6.59481e-23	0.217	0.472	1.08155e-18
Cndp2	1	-0.379393	6.96934e-23	0.09	0.29	1.14297e-18
Glul	1	-0.461344	9.34027e-23	0.079	0.269	1.5318e-18
Rab1a	1	-0.253635	9.99098e-23	0.135	0.364	1.63852e-18
Ninj1	1	-0.446536	1.19247e-22	0.082	0.273	1.95565e-18
Ccr1	1	-0.536386	1.21696e-22	0.123	0.329	1.99582e-18
Cab39	1	-0.279351	1.32365e-22	0.06	0.241	2.17079e-18
Tnfrsf1b	1	-0.257955	1.78753e-22	0.061	0.244	2.93155e-18
Rnpep	1	-0.277524	2.11288e-22	0.09	0.289	3.46512e-18
Rab3il1	1	-0.40792	2.50629e-22	0.052	0.225	4.11031e-18
Abhd12	1	-0.253649	3.69882e-22	0.061	0.243	6.06606e-18
Tcn2	1	-0.345627	4.09457e-22	0.046	0.215	6.7151e-18
Lgals3bp	1	-0.34314	5.39013e-22	0.065	0.246	8.83981e-18
Tmem50a	1	-0.268435	5.65341e-22	0.203	0.459	9.27159e-18
Rnasel	1	-0.369369	5.71042e-22	0.025	0.179	9.36509e-18
Ap1s2	1	-0.276098	6.26461e-22	0.068	0.252	1.0274e-17
Ets2	1	-0.418	6.70981e-22	0.046	0.213	1.10041e-17
Atp13a2	1	-0.374652	6.91191e-22	0.043	0.206	1.13355e-17
Dhrs3	1	-0.413485	7.71941e-22	0.074	0.258	1.26598e-17
Cd24a	1	0.658565	7.9975e-22	0.356	0.211	1.31159e-17
Mpp1	1	-0.341565	1.09854e-21	0.047	0.215	1.8016e-17
Cd300ld	1	-0.349257	1.13754e-21	0.087	0.278	1.86556e-17
Ccl6	1	-0.532732	1.15841e-21	0.576	0.75	1.89979e-17
Paip2	1	-0.299174	1.15967e-21	0.101	0.3	1.90186e-17
Atp6v0b	1	-0.288677	1.207e-21	0.219	0.473	1.97948e-17
Tcof1	1	-0.29611	1.33708e-21	0.033	0.191	2.1928e-17
Pou2f2	1	-0.405121	1.36629e-21	0.091	0.283	2.24072e-17
Emb	1	-0.300835	1.52281e-21	0.156	0.385	2.49741e-17
Tpd52	1	-0.330968	1.90394e-21	0.197	0.437	3.12246e-17
Dmac1	1	-0.296532	2.37292e-21	0.069	0.249	3.89159e-17
Ssh2	1	-0.257478	2.581e-21	0.098	0.296	4.23284e-17
Slc15a3	1	-0.323273	2.74148e-21	0.055	0.226	4.49602e-17
Ehd4	1	-0.344902	3.72547e-21	0.137	0.35	6.10977e-17
Adam15	1	-0.420067	4.50798e-21	0.071	0.246	7.39309e-17
Txnip	1	-0.335618	6.22539e-21	0.128	0.334	1.02096e-16
Pld3	1	-0.324341	6.38172e-21	0.027	0.174	1.0466e-16
Dusp6	1	-0.419877	7.53993e-21	0.049	0.212	1.23655e-16
Clec4a1	1	-0.354253	7.9864e-21	0.117	0.318	1.30977e-16
Dgkd	1	-0.278475	8.92479e-21	0.038	0.194	1.46367e-16
Camk1	1	-0.340436	9.54308e-21	0.041	0.198	1.56506e-16
Thbs1	1	-0.916561	1.07712e-20	0.146	0.331	1.76648e-16
Rap2b	1	-0.28106	1.31384e-20	0.065	0.238	2.15469e-16
Ppp3ca	1	-0.257383	1.38706e-20	0.109	0.307	2.27477e-16
Zeb2	1	-0.415151	1.47044e-20	0.304	0.544	2.41153e-16
Tgfb1	1	-0.273075	1.68623e-20	0.128	0.335	2.76541e-16
Ms4a6b	1	-0.400616	1.72796e-20	0.167	0.382	2.83386e-16
Apobec1	1	-0.370018	1.78348e-20	0.082	0.262	2.92491e-16
Prdx5	1	-0.33903	2.21716e-20	0.238	0.479	3.63614e-16
Rpl17	1	0.286646	2.24512e-20	0.852	0.808	3.682e-16
Phlda1	1	-0.461609	2.66659e-20	0.028	0.174	4.37321e-16
Wdfy4	1	0.978499	2.78042e-20	0.279	0.159	4.5599e-16
Ckb	1	0.801603	3.05317e-20	0.389	0.265	5.0072e-16
Cxcr4	1	-0.427319	3.07895e-20	0.069	0.241	5.04948e-16
Snx6	1	-0.283179	3.1957e-20	0.115	0.313	5.24095e-16
Lbr	1	-0.266498	4.37353e-20	0.047	0.206	7.17259e-16
Hebp1	1	-0.378184	4.39666e-20	0.03	0.175	7.21053e-16
Pcna	1	-0.331587	4.43777e-20	0.093	0.278	7.27795e-16
Ptafr	1	-0.304479	4.55242e-20	0.088	0.271	7.46597e-16
Ftl1	1	-0.358991	5.35728e-20	0.854	0.93	8.78593e-16
Aprt	1	-0.284652	6.04069e-20	0.153	0.365	9.90673e-16
Fosl2	1	-0.279515	6.38473e-20	0.107	0.301	1.0471e-15
Fn1	1	-0.736376	7.47372e-20	0.324	0.512	1.22569e-15
Lpl	1	-0.819182	8.47119e-20	0.061	0.219	1.38928e-15
Cd300c2	1	-0.368915	9.60654e-20	0.167	0.38	1.57547e-15
Rhob	1	-0.399743	1.08161e-19	0.071	0.238	1.77384e-15
Fcgr2b	1	-0.410077	1.15651e-19	0.29	0.518	1.89668e-15
Tmem106a	1	-0.299559	1.19399e-19	0.083	0.26	1.95815e-15
Rbms1	1	-0.263461	1.53086e-19	0.191	0.421	2.51062e-15
Rnf13	1	-0.25249	1.56229e-19	0.068	0.236	2.56216e-15
Stab1	1	-0.658305	1.6186e-19	0.074	0.236	2.65451e-15
Dok2	1	-0.270522	1.71877e-19	0.06	0.224	2.81878e-15
F13a1	1	-0.533893	1.89814e-19	0.187	0.385	3.11295e-15
Lamp2	1	-0.283507	1.95968e-19	0.239	0.481	3.21388e-15
Mgl2	1	-0.735326	2.16497e-19	0.068	0.226	3.55054e-15
Tubb4b	1	-0.310908	2.17928e-19	0.052	0.208	3.57403e-15
Cfh	1	-0.58026	2.49563e-19	0.08	0.245	4.09283e-15
Retnla	1	-1.8381	2.63389e-19	0.079	0.231	4.31958e-15
Zswim6	1	-0.255501	2.68037e-19	0.038	0.185	4.3958e-15
Sh3glb1	1	-0.253039	2.70909e-19	0.222	0.465	4.44291e-15
Emilin2	1	-0.321413	2.87415e-19	0.087	0.262	4.71361e-15
Snx5	1	-0.269195	3.0984e-19	0.186	0.41	5.08138e-15
Cebpa	1	-0.278522	3.19423e-19	0.049	0.203	5.23854e-15
Cd68	1	-0.369527	3.26441e-19	0.202	0.42	5.35363e-15
Agfg1	1	-0.250118	3.9759e-19	0.043	0.191	6.52047e-15
Msr1	1	-0.399299	5.56171e-19	0.065	0.225	9.12121e-15
Fcgr4	1	-0.375292	6.07865e-19	0.052	0.204	9.96898e-15
Aplp2	1	-0.250907	6.50182e-19	0.115	0.307	1.0663e-14
Csf3r	1	-0.52079	6.68896e-19	0.024	0.156	1.09699e-14
Tlr2	1	-0.327817	6.80561e-19	0.047	0.199	1.11612e-14
Cerk	1	-0.271455	8.58212e-19	0.049	0.201	1.40747e-14
Mcub	1	-0.281488	8.99622e-19	0.082	0.254	1.47538e-14
Ccl9	1	-0.479176	9.85604e-19	0.364	0.569	1.61639e-14
Litaf	1	-0.259865	9.98435e-19	0.124	0.318	1.63743e-14
Il17ra	1	-0.299223	1.05095e-18	0.054	0.207	1.72356e-14
Ly6e	1	-0.393669	1.05207e-18	0.562	0.754	1.7254e-14
Sorl1	1	-0.341236	1.08337e-18	0.057	0.211	1.77672e-14
Fnip1	1	-0.291574	1.42318e-18	0.035	0.173	2.33402e-14
Ccl2	1	-0.780452	1.45376e-18	0.154	0.329	2.38416e-14
Ly96	1	-0.316727	1.47016e-18	0.017	0.144	2.41106e-14
Plin2	1	-0.299631	1.51406e-18	0.165	0.375	2.48306e-14
Lair1	1	-0.301459	1.78168e-18	0.046	0.192	2.92196e-14
Cdkn1a	1	-0.350495	1.80203e-18	0.143	0.338	2.95534e-14
Cd33	1	-0.42651	2.40363e-18	0.033	0.169	3.94196e-14
Retreg2	1	-0.266406	2.54264e-18	0.025	0.156	4.16992e-14
Anxa3	1	-0.304898	2.55695e-18	0.052	0.202	4.19339e-14
Fcgr1	1	-0.313717	2.81743e-18	0.101	0.278	4.62058e-14
App	1	-0.300219	3.06138e-18	0.213	0.433	5.02066e-14
Trf	1	-0.416423	3.07237e-18	0.172	0.367	5.03869e-14
Acp2	1	-0.27205	3.20025e-18	0.028	0.162	5.24842e-14
Hexb	1	-0.286281	3.31107e-18	0.139	0.334	5.43015e-14
Cd44	1	-0.295353	3.75699e-18	0.231	0.461	6.16146e-14
Sirpb1c	1	-0.356485	3.81458e-18	0.061	0.216	6.25592e-14
Atp2b1	1	-0.3366	3.85219e-18	0.271	0.507	6.31759e-14
Igsf6	1	-0.27808	4.23607e-18	0.052	0.199	6.94715e-14
Plxnb2	1	-0.264181	4.38583e-18	0.063	0.219	7.19277e-14
Serpinb6a	1	-0.450975	4.96605e-18	0.03	0.163	8.14432e-14
Rab11fip5	1	-0.324326	5.02105e-18	0.022	0.149	8.23453e-14
Xdh	1	-0.26999	5.50455e-18	0.057	0.208	9.02746e-14
Gna12	1	-0.257248	5.54668e-18	0.028	0.159	9.09656e-14
Nfkbiz	1	-0.376346	6.76974e-18	0.151	0.344	1.11024e-13
Rap1b	1	-0.297768	7.05552e-18	0.291	0.535	1.15711e-13
Rps5	1	0.254894	8.18017e-18	0.869	0.819	1.34155e-13
Hcst	1	-0.260541	8.6885e-18	0.041	0.181	1.42491e-13
Itgb5	1	-0.364874	9.1318e-18	0.047	0.19	1.49761e-13
Ly86	1	-0.331698	1.0121e-17	0.235	0.457	1.65984e-13
Plaur	1	-0.425099	1.08778e-17	0.047	0.188	1.78396e-13
Ltb4r1	1	-0.304825	1.53564e-17	0.043	0.182	2.51845e-13
BC005537	1	-0.297369	1.92027e-17	0.271	0.507	3.14924e-13
Por	1	-0.31095	2.68769e-17	0.028	0.154	4.40781e-13
Fabp5	1	-0.349444	3.12939e-17	0.139	0.322	5.13219e-13
Hexa	1	-0.264784	3.14428e-17	0.194	0.406	5.15662e-13
Psme1	1	0.620015	5.27431e-17	0.528	0.475	8.64988e-13
Ppt1	1	0.852808	5.75008e-17	0.392	0.298	9.43013e-13
Ezr	1	-0.285088	5.94182e-17	0.091	0.255	9.74459e-13
Nop56	1	-0.295773	6.58152e-17	0.024	0.146	1.07937e-12
Cxcl2	1	-0.924602	7.08819e-17	0.288	0.458	1.16246e-12
Lilr4b	1	-0.266196	8.81501e-17	0.139	0.326	1.44566e-12
Ms4a8a	1	-0.346488	8.85727e-17	0.011	0.121	1.45259e-12
Lrp1	1	-0.31845	1.09909e-16	0.146	0.33	1.80251e-12
Zfhx3	1	-0.26845	1.10734e-16	0.041	0.173	1.81604e-12
Itgae	1	0.551651	1.39794e-16	0.102	0.032	2.29262e-12
Ifi27	1	-0.273828	1.77132e-16	0.033	0.159	2.90497e-12
Gsr	1	-0.341164	2.57216e-16	0.057	0.195	4.21835e-12
Eef1b2	1	0.43623	2.98538e-16	0.649	0.614	4.89603e-12
Nfkbia	1	-0.35491	4.48914e-16	0.291	0.506	7.36219e-12
Clec4d	1	-0.497473	5.63033e-16	0.068	0.208	9.23373e-12
Nceh1	1	-0.256253	6.21765e-16	0.03	0.15	1.01969e-11
Tgfbr1	1	-0.254999	6.86291e-16	0.031	0.153	1.12552e-11
Lrp6	1	-0.257861	7.06523e-16	0.039	0.166	1.1587e-11
P2ry6	1	-0.261893	8.65722e-16	0.087	0.239	1.41978e-11
Clec4n	1	-0.455226	9.0136e-16	0.143	0.313	1.47823e-11
Klf4	1	-0.334327	9.23805e-16	0.162	0.343	1.51504e-11
Emp1	1	-0.353981	9.27472e-16	0.11	0.271	1.52105e-11
Cstb	1	-0.332489	9.34196e-16	0.306	0.527	1.53208e-11
Rnase4	1	-0.331149	9.55648e-16	0.054	0.188	1.56726e-11
Slc7a8	1	-0.256254	9.86617e-16	0.03	0.149	1.61805e-11
Mertk	1	-0.264423	1.24218e-15	0.013	0.117	2.03717e-11
Nrp2	1	-0.271871	1.25655e-15	0.024	0.138	2.06075e-11
Gas6	1	-0.605698	1.41338e-15	0.038	0.159	2.31794e-11
Frmd4b	1	-0.261739	1.44048e-15	0.049	0.179	2.36238e-11
Hmgb1	1	-0.273269	1.46958e-15	0.261	0.486	2.41011e-11
Wwp1	1	-0.289996	1.86687e-15	0.069	0.211	3.06166e-11
Ecm1	1	-0.310784	1.94419e-15	0.083	0.23	3.18847e-11
Resf1	1	-0.262053	1.99242e-15	0.186	0.386	3.26758e-11
Gm34084	1	-0.252742	2.47334e-15	0.052	0.183	4.05628e-11
Mrc1	1	-0.454142	2.73847e-15	0.302	0.479	4.49108e-11
Ms4a6d	1	-0.288814	2.75884e-15	0.195	0.387	4.5245e-11
Slc28a2	1	-0.318186	3.56291e-15	0.014	0.118	5.84317e-11
Acp5	1	-0.354628	3.68069e-15	0.028	0.142	6.03634e-11
H1f2	1	-0.25	4.15513e-15	0.035	0.153	6.81441e-11
Ubc	1	-0.25231	4.23304e-15	0.335	0.571	6.94219e-11
Prxl2b	1	-0.270626	5.43941e-15	0.027	0.139	8.92063e-11
Ms4a6c	1	-0.38248	5.60572e-15	0.329	0.524	9.19338e-11
Ighm	1	-0.455602	6.34148e-15	0.115	0.271	1.04e-10
mt-Nd4	1	-0.314712	7.39174e-15	0.603	0.765	1.21224e-10
mt-Nd2	1	-0.296356	7.74634e-15	0.546	0.739	1.2704e-10
Tmem176b	1	-0.316698	8.15441e-15	0.25	0.443	1.33732e-10
Cdk2ap2	1	-0.264911	8.60016e-15	0.197	0.392	1.41043e-10
H2-DMb1	1	0.517563	9.13781e-15	0.502	0.401	1.4986e-10
Cbr2	1	-0.457963	1.16142e-14	0.071	0.205	1.90473e-10
Rtp4	1	-0.256707	1.33029e-14	0.044	0.166	2.18168e-10
Mgst1	1	-0.301874	2.05254e-14	0.019	0.122	3.36616e-10
Gm37084	1	-0.284016	2.77079e-14	0.03	0.14	4.5441e-10
Abca9	1	-0.281925	2.8436e-14	0.035	0.147	4.6635e-10
Sirpb1b	1	-0.258354	4.51882e-14	0.027	0.133	7.41087e-10
Tyrobp	1	-0.300383	4.65293e-14	0.759	0.815	7.6308e-10
Cpd	1	-0.275556	4.83136e-14	0.027	0.133	7.92343e-10
Sdcbp	1	-0.257402	4.86938e-14	0.309	0.529	7.98578e-10
Nxpe5	1	-0.258102	5.9833e-14	0.036	0.148	9.81261e-10
Ccl3	1	-0.693791	6.32045e-14	0.044	0.158	1.03655e-09
Klf2	1	-0.37216	7.50081e-14	0.252	0.439	1.23013e-09
Ednrb	1	-0.498386	8.53888e-14	0.024	0.125	1.40038e-09
Igf1	1	-0.414177	1.01712e-13	0.017	0.114	1.66808e-09
Tgm2	1	-0.342756	1.6686e-13	0.03	0.134	2.73651e-09
Tlr3	1	0.68871	1.7943e-13	0.117	0.047	2.94266e-09
Cd163	1	-0.641453	2.08692e-13	0.03	0.132	3.42254e-09
Pf4	1	-0.511997	2.35262e-13	0.28	0.445	3.8583e-09
Clec4e	1	-0.440617	2.46805e-13	0.079	0.207	4.0476e-09
Lsp1	1	0.461944	2.51896e-13	0.567	0.505	4.13109e-09
Cx3cr1	1	-0.37752	2.94964e-13	0.074	0.2	4.8374e-09
Naga	1	0.795025	3.01853e-13	0.258	0.166	4.9504e-09
Cotl1	1	-0.253038	3.48821e-13	0.38	0.596	5.72066e-09
Tnfaip2	1	-0.295616	4.23545e-13	0.052	0.169	6.94614e-09
Tuba1b	1	-0.291365	4.62946e-13	0.298	0.5	7.59231e-09
Sub1	1	0.480657	4.88147e-13	0.572	0.552	8.00561e-09
Flt3	1	0.67221	9.50217e-13	0.135	0.062	1.55836e-08
Stard8	1	-0.255108	1.02477e-12	0.03	0.129	1.68062e-08
Tnf	1	-0.377497	2.93395e-12	0.027	0.12	4.81167e-08
Ccrl2	1	-0.368263	3.80215e-12	0.055	0.165	6.23553e-08
Ccl12	1	-0.465581	4.16878e-12	0.055	0.166	6.83681e-08
Gpr171	1	0.82414	4.2037e-12	0.205	0.12	6.89406e-08
Ly6c2	1	-0.66673	4.31092e-12	0.047	0.149	7.0699e-08
H2az1	1	0.281586	6.50419e-12	0.685	0.661	1.06669e-07
Hp	1	-0.461638	9.62603e-12	0.047	0.149	1.57867e-07
Lrg1	1	-0.466687	1.02787e-11	0.024	0.112	1.6857e-07
Folr2	1	-0.419799	1.23281e-11	0.08	0.196	2.02181e-07
Osm	1	-0.257125	1.85274e-11	0.052	0.157	3.0385e-07
Arg1	1	-0.69743	2.30668e-11	0.046	0.142	3.78295e-07
Btla	1	0.619479	2.75417e-11	0.12	0.054	4.51684e-07
Psmb8	1	0.556748	8.48169e-11	0.498	0.471	1.391e-06
Ccl7	1	-0.528882	1.14927e-10	0.15	0.275	1.88481e-06
Clec4b1	1	-0.255317	1.36007e-10	0.055	0.155	2.23051e-06
Ctss	1	-0.256236	1.97367e-10	0.764	0.821	3.23683e-06
Ptms	1	0.654302	2.08701e-10	0.441	0.408	3.4227e-06
Tmem123	1	0.252878	2.45458e-10	0.107	0.237	4.02551e-06
Ccr2	1	-0.334153	3.06346e-10	0.413	0.556	5.02407e-06
Trem1	1	-0.255431	3.06777e-10	0.024	0.103	5.03115e-06
Egr1	1	-0.373643	4.7336e-10	0.424	0.557	7.7631e-06
Pmepa1	1	-0.280965	7.76839e-10	0.027	0.105	1.27402e-05
Il1rn	1	-0.340901	1.64623e-09	0.057	0.149	2.69982e-05
Igkc	1	-1.21131	2.47184e-09	0.046	0.128	4.05381e-05
Ets1	1	-0.383894	6.73274e-09	0.035	0.11	0.000110417
Tnip3	1	-0.349147	6.83441e-09	0.074	0.168	0.000112084
Ear2	1	-0.455224	8.85545e-09	0.039	0.115	0.000145229
Satb1	1	-0.382701	9.05875e-09	0.031	0.104	0.000148563
Zfp36	1	-0.268895	1.49816e-08	0.578	0.713	0.000245698
Dut	1	-0.286958	1.63251e-08	0.035	0.108	0.000267732
Ccdc152	1	-0.32746	2.81277e-08	0.099	0.196	0.000461295
Ptgs2	1	-0.514649	4.92923e-08	0.077	0.162	0.000808394
Gm12840	1	-0.377256	8.25722e-08	0.054	0.13	0.00135418
Ccl8	1	-0.590485	1.12204e-07	0.246	0.355	0.00184014
Slc7a11	1	-0.307309	1.25089e-07	0.038	0.106	0.00205146
Stmn1	1	-0.368337	1.42942e-07	0.069	0.149	0.00234425
Chil3	1	-0.41002	1.63465e-07	0.069	0.148	0.00268083
Ifi30	1	0.317119	2.78829e-07	0.687	0.667	0.00457279
Mmp9	1	-0.485222	2.81777e-07	0.043	0.109	0.00462114
Ier3	1	-0.257774	1.48877e-06	0.279	0.404	0.0244159
Plac8	1	0.302941	2.64028e-06	0.411	0.349	0.0433006
Cldnd1	1	0.840686	4.46987e-06	0.214	0.166	0.0733059
P2ry14	1	0.548914	5.57534e-06	0.104	0.06	0.0914356
Dusp1	1	-0.285246	6.32923e-06	0.614	0.713	0.103799
Slc25a20	1	0.651062	8.13457e-06	0.151	0.102	0.133407
Atpif1	1	0.408999	8.25771e-06	0.46	0.461	0.135426
Psmb9	1	0.693772	8.72598e-06	0.337	0.315	0.143106
Taldo1	1	0.447182	1.28574e-05	0.454	0.464	0.210862
BC028528	1	0.665797	1.71591e-05	0.263	0.225	0.28141
Prdx1	1	-0.258058	1.71985e-05	0.457	0.614	0.282056
Rnase6	1	0.601205	1.81137e-05	0.183	0.134	0.297064
Tspo	1	0.280789	2.15431e-05	0.573	0.598	0.353308
Mkrn1	1	0.261896	2.17477e-05	0.165	0.278	0.356661
Mpeg1	1	0.401153	2.6258e-05	0.452	0.435	0.430632
Cbfa2t3	1	0.557351	8.82763e-05	0.268	0.23	1
Bad	1	0.265567	9.28741e-05	0.082	0.149	1
Spp1	1	-0.715214	9.58076e-05	0.197	0.274	1
Malat1	1	0.26362	0.000312024	0.994	0.981	1
Macroh2a1	1	0.431629	0.000444881	0.416	0.432	1
Arhgap15	1	0.250367	0.000450318	0.15	0.237	1
Ctnna1	1	0.279585	0.0004898	0.143	0.228	1
Syngr2	1	0.559901	0.000496917	0.361	0.363	1
Ifi35	1	0.293917	0.000679822	0.117	0.188	1
Plekho2	1	0.266283	0.000837326	0.173	0.267	1
Gatm	1	0.582292	0.0009851	0.191	0.155	1
Jaml	1	0.537508	0.00100221	0.146	0.111	1
Ifitm1	1	0.722013	0.00211886	0.225	0.194	1
Vrk1	1	0.27322	0.00273379	0.104	0.162	1
Bloc1s2	1	0.320646	0.00340475	0.109	0.169	1
Slamf7	1	0.442732	0.00427786	0.142	0.112	1
H13	1	0.279289	0.00435367	0.194	0.285	1
Trbc2	1	-0.596954	0.00461925	0.08	0.115	1
Atp6v0a2	1	0.25833	0.00469503	0.099	0.152	1
Ppp1r11	1	0.362151	0.00608532	0.154	0.228	1
Anxa6	1	0.275812	0.00617859	0.159	0.232	1
Ivns1abp	1	0.293763	0.0066623	0.142	0.208	1
Acadl	1	0.271713	0.00671024	0.124	0.184	1
Srebf2	1	0.275021	0.00694774	0.101	0.152	1
Pomp	1	0.421245	0.00720706	0.411	0.456	1
H2-DMa	1	0.291572	0.00720763	0.43	0.434	1
Stab1	2	1.69953	1.09025e-250	0.732	0.134	1.78801e-246
Gas6	2	1.47247	1.19177e-214	0.567	0.076	1.9545e-210
Pf4	2	1.36375	7.3306e-172	0.88	0.351	1.20222e-167
Ctsb	2	1.17648	1.77697e-167	0.964	0.69	2.91424e-163
Apoe	2	1.32263	9.55984e-165	0.993	0.816	1.56781e-160
Selenop	2	1.38622	3.23881e-164	0.938	0.528	5.31165e-160
C1qa	2	1.17585	6.05908e-158	0.944	0.547	9.93689e-154
Cbr2	2	1.23234	1.74057e-156	0.594	0.124	2.85454e-152
Folr2	2	1.23139	1.48445e-152	0.574	0.12	2.4345e-148
Maf	2	1.19273	3.70007e-152	0.828	0.301	6.06811e-148
F13a1	2	1.26081	5.50123e-152	0.81	0.287	9.02201e-148
Igf1	2	0.932567	1.41893e-139	0.4	0.054	2.32704e-135
C1qc	2	1.10537	6.9422e-138	0.909	0.48	1.13852e-133
Mrc1	2	1.10903	4.48851e-136	0.873	0.389	7.36115e-132
Ednrb	2	1.20574	1.49392e-129	0.408	0.065	2.45002e-125
Lgmn	2	1.03281	2.94891e-127	0.888	0.479	4.83621e-123
Ms4a7	2	1.11899	8.97403e-127	0.685	0.21	1.47174e-122
Grn	2	1.06077	3.54515e-126	0.873	0.467	5.81404e-122
Wwp1	2	0.94752	3.04203e-121	0.543	0.136	4.98892e-117
Ccl7	2	1.33361	2.34196e-120	0.645	0.198	3.84081e-116
Timp2	2	1.05202	8.12525e-116	0.659	0.216	1.33254e-111
Dab2	2	1.01568	1.15638e-115	0.822	0.374	1.89647e-111
C1qb	2	0.87885	2.38889e-111	0.937	0.611	3.91778e-107
Fcrls	2	0.926157	1.3987e-110	0.556	0.148	2.29386e-106
Itsn1	2	0.684598	2.43898e-110	0.364	0.06	3.99993e-106
Adgre1	2	0.936994	4.4077e-110	0.659	0.221	7.22862e-106
Cd163	2	1.42185	8.02006e-108	0.393	0.076	1.31529e-103
Stard8	2	0.830873	2.16235e-105	0.388	0.073	3.54626e-101
Rnase4	2	0.793379	1.12668e-104	0.491	0.119	1.84775e-100
Igfbp4	2	0.726122	3.6716e-102	0.388	0.073	6.02142e-98
Npl	2	0.761946	3.73199e-101	0.304	0.044	6.12046e-97
Rcn3	2	0.732006	4.86657e-100	0.281	0.036	7.98117e-96
Nrp1	2	0.901411	6.95459e-100	0.542	0.162	1.14055e-95
Slco2b1	2	0.389666	2.48711e-99	0.219	0.018	4.07886e-95
Itm2b	2	0.77621	1.59909e-97	0.957	0.779	2.62251e-93
Hpgds	2	0.611129	4.06986e-97	0.304	0.046	6.67458e-93
Fcgrt	2	1.00305	3.20544e-95	0.589	0.199	5.25692e-91
Frmd4b	2	0.778178	4.5332e-95	0.457	0.115	7.43445e-91
Pltp	2	0.93591	8.88306e-95	0.774	0.337	1.45682e-90
Rgl1	2	0.685505	2.49404e-93	0.411	0.093	4.09023e-89
Csf1r	2	0.882928	5.12988e-92	0.79	0.38	8.413e-88
Trf	2	0.901946	1.08081e-91	0.697	0.284	1.77253e-87
Mertk	2	0.534714	2.3197e-90	0.342	0.065	3.8043e-86
Cd63	2	0.902218	4.15676e-90	0.665	0.252	6.81709e-86
Lyve1	2	1.10101	5.49582e-89	0.306	0.051	9.01314e-85
Serpinb6a	2	0.78513	3.06128e-88	0.418	0.101	5.0205e-84
Abca1	2	0.923259	1.0954e-87	0.534	0.17	1.79645e-83
Glul	2	0.831252	3.11784e-87	0.562	0.192	5.11326e-83
Ccl2	2	1.09681	5.60927e-87	0.656	0.25	9.19921e-83
Ltc4s	2	0.806805	5.76158e-86	0.362	0.076	9.44898e-82
Arhgap19	2	0.389704	1.29898e-85	0.203	0.02	2.13033e-81
Tns1	2	0.634867	1.10835e-84	0.266	0.04	1.81769e-80
Nrp2	2	0.622478	2.65922e-84	0.373	0.083	4.36111e-80
C3ar1	2	0.694852	3.69631e-82	0.625	0.226	6.06195e-78
Rin2	2	0.596577	5.19022e-82	0.415	0.106	8.51196e-78
Prune2	2	0.426456	5.2772e-82	0.272	0.043	8.6546e-78
Man1c1	2	0.469001	1.11215e-80	0.355	0.079	1.82392e-76
Rab11fip5	2	0.571494	5.9235e-80	0.38	0.093	9.71455e-76
Tpp1	2	0.73743	1.092e-79	0.516	0.174	1.79087e-75
Mtss1	2	0.703623	9.48498e-79	0.471	0.144	1.55554e-74
Lamp1	2	0.777747	3.2593e-78	0.821	0.494	5.34526e-74
C4b	2	0.998499	6.57198e-78	0.297	0.057	1.0778e-73
Serinc3	2	0.836092	1.91654e-77	0.797	0.467	3.14312e-73
Gm10134	2	0.54116	2.26798e-77	0.245	0.037	3.71948e-73
Fcna	2	0.708785	3.28735e-77	0.239	0.035	5.39126e-73
Nxpe5	2	0.54031	9.47536e-77	0.38	0.094	1.55396e-72
Mpp1	2	0.668134	2.47142e-76	0.471	0.148	4.05314e-72
Ctsd	2	0.877678	5.13809e-76	0.824	0.5	8.42647e-72
Cltc	2	0.792282	2.0237e-75	0.779	0.439	3.31887e-71
Cd52	2	-0.873515	2.66485e-75	0.726	0.833	4.37035e-71
Blvrb	2	0.656483	3.31766e-75	0.52	0.174	5.44096e-71
Ap1b1	2	0.635129	1.10643e-74	0.498	0.167	1.81454e-70
Lifr	2	0.667624	3.68308e-74	0.426	0.123	6.04025e-70
Tmsb10	2	-1.16476	6.56744e-74	0.585	0.774	1.07706e-69
Hmox1	2	1.07965	1.17233e-72	0.58	0.218	1.92262e-68
Dhrs3	2	0.580138	5.27507e-72	0.533	0.185	8.65111e-68
Mafb	2	0.798271	5.47837e-72	0.737	0.344	8.98453e-68
Dse	2	0.496033	1.06384e-71	0.437	0.13	1.7447e-67
C5ar1	2	0.666074	9.67774e-71	0.679	0.283	1.58715e-66
Ang	2	0.326038	1.1461e-70	0.23	0.035	1.8796e-66
EYFP	2	0.582606	1.42359e-70	0.306	0.064	2.33469e-66
Rnf150	2	0.454371	1.44465e-70	0.321	0.072	2.36922e-66
Psd3	2	0.414694	1.03574e-68	0.259	0.048	1.69862e-64
Etv1	2	0.462804	1.3343e-68	0.214	0.031	2.18825e-64
Sash1	2	0.465756	1.10851e-67	0.337	0.082	1.81796e-63
Emp1	2	0.699228	3.9816e-67	0.547	0.202	6.52983e-63
Wdfy3	2	0.555103	4.005e-67	0.386	0.111	6.5682e-63
Gna12	2	0.482102	8.07864e-67	0.373	0.104	1.3249e-62
Scamp5	2	0.306837	2.14394e-66	0.179	0.021	3.51606e-62
Rab3il1	2	0.56048	5.18074e-66	0.469	0.159	8.49641e-62
Tcf4	2	0.595056	8.88595e-66	0.594	0.242	1.4573e-61
Abcc3	2	0.305592	1.18892e-65	0.203	0.029	1.94983e-61
Hacd4	2	0.599085	1.55751e-65	0.464	0.154	2.55432e-61
Plxnb2	2	0.557574	1.62186e-65	0.458	0.156	2.65985e-61
Ninj1	2	0.716807	2.09196e-65	0.536	0.201	3.43082e-61
Trem2	2	0.637337	4.5099e-65	0.525	0.189	7.39623e-61
Atp13a2	2	0.526809	2.38864e-64	0.437	0.143	3.91737e-60
Ophn1	2	0.49498	2.49374e-64	0.266	0.054	4.08974e-60
Ctsc	2	0.593962	1.01652e-63	0.889	0.6	1.6671e-59
Ccdc152	2	0.751553	1.03366e-63	0.449	0.141	1.6952e-59
Pmp22	2	0.637211	1.41243e-63	0.232	0.041	2.31639e-59
Gpr34	2	0.52679	4.65339e-63	0.297	0.069	7.63156e-59
Cmklr1	2	0.410348	6.29992e-63	0.303	0.072	1.03319e-58
Sbf2	2	0.466863	9.03812e-63	0.304	0.073	1.48225e-58
Tcn2	2	0.522967	5.00772e-62	0.447	0.151	8.21267e-58
Fxyd2	2	0.474614	5.14751e-62	0.232	0.042	8.44191e-58
Ap2a2	2	0.676963	6.89005e-62	0.656	0.308	1.12997e-57
Plod1	2	0.378863	1.14971e-61	0.295	0.07	1.88552e-57
Ehd4	2	0.681691	1.24992e-61	0.609	0.274	2.04987e-57
Gas7	2	0.528735	2.50998e-61	0.467	0.16	4.11637e-57
Slc7a8	2	0.480495	4.39088e-61	0.353	0.098	7.20104e-57
Adam9	2	0.449226	5.76965e-61	0.418	0.136	9.46223e-57
Ctsl	2	0.683683	7.05563e-61	0.716	0.349	1.15712e-56
Abca9	2	0.444322	3.30325e-60	0.35	0.097	5.41733e-56
Reps2	2	0.339524	3.43309e-60	0.165	0.02	5.63026e-56
Cfh	2	1.04312	5.11066e-60	0.471	0.183	8.38148e-56
Fam234a	2	0.443211	8.62167e-60	0.297	0.074	1.41395e-55
Snx24	2	0.397383	8.84208e-60	0.207	0.035	1.4501e-55
Tlr7	2	0.297423	2.3782e-59	0.283	0.065	3.90025e-55
Osbpl11	2	0.415793	3.37775e-59	0.335	0.093	5.5395e-55
Ccl8	2	1.36284	7.66931e-59	0.616	0.297	1.25777e-54
Pdgfc	2	0.356519	8.73698e-59	0.158	0.018	1.43286e-54
Zfhx3	2	0.479894	9.59946e-59	0.386	0.119	1.57431e-54
Rhob	2	0.597623	4.58477e-58	0.478	0.173	7.51903e-54
Spred1	2	0.523899	9.81476e-58	0.411	0.139	1.60962e-53
Tgfbr2	2	0.541523	2.11335e-57	0.418	0.146	3.46589e-53
Rpsa	2	-0.684035	2.72744e-57	0.813	0.869	4.473e-53
App	2	0.654749	3.82674e-57	0.703	0.355	6.27585e-53
Tmem106a	2	0.527191	3.88942e-57	0.5	0.194	6.37865e-53
Clcn5	2	0.435131	4.25153e-57	0.275	0.065	6.97251e-53
Tmem8	2	0.440133	4.57085e-57	0.255	0.057	7.49619e-53
Rnasel	2	0.580822	6.68319e-56	0.379	0.122	1.09604e-51
Cd93	2	0.474538	1.07807e-55	0.399	0.129	1.76804e-51
Adap2	2	0.412292	1.68455e-55	0.324	0.091	2.76265e-51
Mir99ahg	2	0.378867	3.46132e-55	0.159	0.021	5.67657e-51
Adam15	2	0.539573	4.88016e-55	0.478	0.181	8.00346e-51
Siglec1	2	0.328646	5.23169e-55	0.181	0.028	8.57998e-51
Slc9a9	2	0.454554	9.42566e-55	0.297	0.079	1.54581e-50
Gns	2	0.561233	1.79054e-54	0.513	0.216	2.93648e-50
Ctnnd1	2	0.306058	3.04044e-54	0.303	0.081	4.98632e-50
Sept8	2	0.347393	3.15277e-54	0.243	0.053	5.17054e-50
Slc38a6	2	0.321243	4.52348e-54	0.214	0.041	7.41851e-50
Gas2l1	2	0.335163	4.84118e-54	0.264	0.064	7.93953e-50
Acp2	2	0.445945	5.02556e-54	0.357	0.11	8.24192e-50
Lrp6	2	0.582688	6.05935e-54	0.357	0.115	9.93734e-50
Arap1	2	0.476329	1.13182e-53	0.458	0.175	1.85618e-49
Camk1	2	0.365149	1.78161e-53	0.408	0.139	2.92184e-49
Pla2g15	2	0.323386	3.5918e-53	0.317	0.09	5.89055e-49
Fcgr2b	2	0.638782	3.81079e-53	0.757	0.443	6.24969e-49
Sulf2	2	0.521647	1.24094e-52	0.324	0.097	2.03514e-48
Nacc2	2	0.343	1.64233e-52	0.217	0.044	2.69342e-48
Pld3	2	0.451194	2.38808e-52	0.37	0.119	3.91645e-48
Lyz2	2	0.483506	2.78758e-52	0.996	0.882	4.57163e-48
Ifi207	2	0.528213	9.38041e-52	0.551	0.236	1.53839e-47
Aoah	2	0.267002	1.35444e-51	0.255	0.06	2.22129e-47
Ocrl	2	0.375431	1.52963e-50	0.277	0.073	2.50859e-46
Myo5a	2	0.43104	1.80311e-50	0.428	0.162	2.9571e-46
Prxl2b	2	0.43764	2.53507e-50	0.315	0.093	4.15751e-46
Cd74	2	-0.744446	5.47916e-50	0.871	0.895	8.98582e-46
Gpx3	2	0.321572	8.47758e-50	0.13	0.015	1.39032e-45
Mfsd1	2	0.463016	8.91485e-50	0.486	0.201	1.46204e-45
2610507B11Rik	2	0.471719	1.03333e-49	0.46	0.185	1.69466e-45
Clec10a	2	0.738674	1.06877e-49	0.411	0.148	1.75278e-45
Ccl12	2	0.690416	1.92326e-49	0.364	0.117	3.15415e-45
Gja1	2	0.320159	3.04661e-49	0.145	0.019	4.99644e-45
B4galt6	2	0.439882	3.8698e-49	0.42	0.156	6.34647e-45
Cln8	2	0.304874	5.41716e-49	0.308	0.09	8.88415e-45
Tpcn1	2	0.346186	5.93587e-49	0.239	0.057	9.73483e-45
Snx8	2	0.432922	7.75053e-49	0.308	0.092	1.27109e-44
Abhd12	2	0.45599	6.30374e-48	0.451	0.18	1.03381e-43
Aldh2	2	0.564204	6.83456e-48	0.504	0.221	1.12087e-43
Cacna1d	2	0.267618	1.1511e-47	0.205	0.042	1.8878e-43
Pros1	2	0.390218	1.26574e-47	0.333	0.107	2.07582e-43
Lacc1	2	0.314499	1.47108e-47	0.33	0.104	2.41258e-43
Snx6	2	0.569405	1.9598e-47	0.531	0.246	3.21406e-43
Npc1	2	0.409759	5.22684e-47	0.384	0.138	8.57202e-43
Mfsd11	2	0.363525	6.15489e-47	0.245	0.062	1.0094e-42
Smagp	2	0.313256	7.11311e-47	0.261	0.07	1.16655e-42
Rps24	2	-0.503835	1.04381e-46	0.908	0.93	1.71184e-42
Mt1	2	0.577612	1.54418e-46	0.777	0.446	2.53245e-42
Cd38	2	0.560891	2.18495e-46	0.333	0.111	3.58332e-42
Il1b	2	-1.25432	2.41194e-46	0.333	0.601	3.95558e-42
Cerk	2	0.458707	2.80173e-46	0.391	0.146	4.59484e-42
Zcchc24	2	0.459139	2.83457e-46	0.292	0.088	4.6487e-42
Dusp6	2	0.484643	3.88812e-46	0.415	0.153	6.37651e-42
Hexa	2	0.570038	4.36381e-46	0.634	0.335	7.15664e-42
Lrp1	2	0.48653	6.75267e-46	0.578	0.262	1.10744e-41
Ptafr	2	0.45464	7.49114e-46	0.496	0.206	1.22855e-41
P2ry12	2	0.290068	1.29948e-45	0.216	0.049	2.13115e-41
Raph1	2	0.390585	1.38526e-45	0.389	0.144	2.27182e-41
Tanc2	2	0.295331	2.85663e-45	0.181	0.035	4.68487e-41
Actb	2	-0.303989	5.07587e-45	1	1	8.32443e-41
Cp	2	0.501751	6.83644e-45	0.121	0.015	1.12118e-40
Galc	2	0.314377	1.01164e-44	0.239	0.061	1.65908e-40
Enpp1	2	0.299665	1.01873e-44	0.163	0.029	1.67072e-40
H2-Ab1	2	-0.812919	2.00331e-44	0.728	0.809	3.28543e-40
Gm21188	2	0.477675	2.077e-44	0.415	0.159	3.40628e-40
H2-Eb1	2	-0.844793	3.45234e-44	0.643	0.778	5.66184e-40
Fcgr3	2	0.518374	3.75573e-44	0.685	0.361	6.1594e-40
Nfxl1	2	0.285062	6.36897e-44	0.234	0.06	1.04451e-39
Xdh	2	0.44745	1.23988e-43	0.402	0.153	2.03341e-39
Sdc4	2	0.499884	1.47551e-43	0.5	0.212	2.41984e-39
Sesn1	2	0.283957	2.70483e-43	0.272	0.079	4.43592e-39
Renbp	2	0.259364	4.07362e-43	0.295	0.091	6.68073e-39
Man1a	2	0.457129	4.60215e-43	0.442	0.185	7.54752e-39
Lgals1	2	0.576709	4.77735e-43	0.839	0.574	7.83486e-39
Mon2	2	0.295384	2.01564e-42	0.322	0.11	3.30566e-38
P2rx7	2	0.269096	2.32502e-42	0.248	0.069	3.81303e-38
Nceh1	2	0.309631	2.38506e-42	0.317	0.105	3.91151e-38
Dclre1c	2	0.408432	2.51055e-42	0.297	0.096	4.1173e-38
Atp6v0a1	2	0.427489	3.06803e-42	0.368	0.137	5.03157e-38
Snx5	2	0.483923	3.60085e-42	0.629	0.338	5.9054e-38
Blnk	2	0.361899	4.59456e-42	0.288	0.088	7.53508e-38
Tmem86a	2	0.262981	4.73965e-42	0.259	0.073	7.77302e-38
Sec14l1	2	0.379817	5.14134e-42	0.335	0.118	8.4318e-38
Gstm1	2	0.267319	5.27951e-42	0.236	0.062	8.65839e-38
Ntpcr	2	0.35737	7.78106e-42	0.346	0.123	1.27609e-37
Ctsa	2	0.53619	1.08524e-41	0.632	0.339	1.7798e-37
Vwa5a	2	0.318381	1.13213e-41	0.384	0.149	1.85669e-37
Nisch	2	0.555261	1.2344e-41	0.482	0.228	2.02441e-37
Bin1	2	0.414536	3.22869e-41	0.417	0.17	5.29505e-37
Fau	2	-0.394642	3.45127e-41	0.924	0.955	5.66008e-37
Mt2	2	0.512465	3.91091e-41	0.234	0.062	6.4139e-37
Itgb5	2	0.291446	7.92885e-41	0.377	0.138	1.30033e-36
H2-Aa	2	-0.703568	8.29085e-41	0.728	0.826	1.3597e-36
Cd302	2	0.345294	8.78192e-41	0.464	0.195	1.44023e-36
Cd68	2	0.525624	1.22159e-40	0.641	0.349	2.00341e-36
Klhl9	2	0.362146	1.48413e-40	0.357	0.134	2.43398e-36
Cd84	2	0.351906	1.86688e-40	0.473	0.204	3.06169e-36
Klf4	2	0.73805	3.34048e-40	0.554	0.28	5.47839e-36
Twf1	2	0.320941	6.51534e-40	0.395	0.16	1.06852e-35
Cndp2	2	0.374161	7.84274e-40	0.496	0.224	1.28621e-35
Mdfic	2	0.393677	1.16339e-39	0.375	0.148	1.90795e-35
Idh1	2	0.29732	1.17728e-39	0.342	0.124	1.93075e-35
Rab31	2	0.314895	1.64307e-39	0.355	0.134	2.69464e-35
Zswim6	2	0.335035	2.54912e-39	0.357	0.133	4.18055e-35
Stx4a	2	0.368909	2.59096e-39	0.435	0.19	4.24918e-35
Lipa	2	0.422181	2.94705e-39	0.447	0.194	4.83317e-35
Lgals3bp	2	0.450028	4.23801e-39	0.435	0.187	6.95033e-35
Gapvd1	2	0.339032	4.2933e-39	0.395	0.163	7.04101e-35
Dennd1a	2	0.334949	5.62408e-39	0.301	0.103	9.22349e-35
Sdc3	2	0.404365	6.03667e-39	0.536	0.25	9.90015e-35
Lmo2	2	0.397555	7.35038e-39	0.406	0.167	1.20546e-34
Iqgap2	2	0.357606	8.89441e-39	0.351	0.134	1.45868e-34
Unc93b1	2	0.511033	1.10087e-38	0.696	0.42	1.80543e-34
Plk2	2	0.42523	1.33179e-38	0.221	0.06	2.18414e-34
Rab1a	2	0.470613	1.48985e-38	0.565	0.295	2.44335e-34
Vat1	2	0.308897	1.66619e-38	0.308	0.105	2.73255e-34
Trpv4	2	0.277215	1.95805e-38	0.116	0.016	3.2112e-34
Ifi204	2	0.320377	2.17193e-38	0.516	0.228	3.56196e-34
Gnpda1	2	0.358546	2.38193e-38	0.375	0.148	3.90637e-34
Clec4a1	2	0.353137	2.47652e-38	0.547	0.249	4.06149e-34
Klf9	2	0.371131	4.20113e-38	0.199	0.05	6.88985e-34
Sult1a1	2	0.293427	5.39648e-38	0.134	0.023	8.85023e-34
Rps16	2	-0.476712	5.52219e-38	0.85	0.897	9.0564e-34
Fgd4	2	0.273772	6.34389e-38	0.301	0.101	1.0404e-33
Qk	2	0.450867	1.40636e-37	0.558	0.293	2.30642e-33
Plekhg5	2	0.282615	1.52779e-37	0.109	0.014	2.50557e-33
P2ry6	2	0.369365	1.75281e-37	0.428	0.184	2.87462e-33
Rpl39	2	-0.463685	2.059e-37	0.875	0.908	3.37677e-33
Marcksl1	2	0.433739	2.69604e-37	0.525	0.248	4.4215e-33
Alox5	2	0.287073	2.75553e-37	0.185	0.043	4.51908e-33
Ecm1	2	0.353231	3.10557e-37	0.426	0.175	5.09314e-33
Snx2	2	0.536061	3.11136e-37	0.591	0.323	5.10263e-33
Eps15	2	0.489306	4.41724e-37	0.442	0.206	7.24427e-33
Cyfip1	2	0.322083	6.39086e-37	0.554	0.275	1.0481e-32
BC005537	2	0.499742	1.35802e-36	0.712	0.435	2.22716e-32
Slc16a10	2	0.262343	1.84877e-36	0.237	0.07	3.03198e-32
Mef2c	2	0.339161	1.85752e-36	0.504	0.232	3.04634e-32
Man2a1	2	0.321646	2.13078e-36	0.408	0.176	3.49447e-32
Slc43a2	2	0.357035	2.60321e-36	0.415	0.178	4.26927e-32
Slc17a5	2	0.268071	4.46796e-36	0.214	0.059	7.32745e-32
Rpl13	2	-0.536741	5.87716e-36	0.833	0.856	9.63854e-32
Bmp2k	2	0.42375	8.16355e-36	0.496	0.24	1.33882e-31
Rps27a	2	-0.395814	8.19443e-36	0.891	0.923	1.34389e-31
P2rx4	2	0.444149	9.06723e-36	0.478	0.226	1.48703e-31
Dennd5a	2	0.409097	9.1237e-36	0.382	0.162	1.49629e-31
Msr1	2	0.256499	1.19626e-35	0.415	0.169	1.96187e-31
Rps26	2	-0.464909	1.37808e-35	0.873	0.893	2.26005e-31
Rplp0	2	-0.569676	1.59196e-35	0.775	0.809	2.61081e-31
Tmem37	2	0.27241	2.27953e-35	0.317	0.113	3.73843e-31
Adam17	2	0.309486	2.49439e-35	0.417	0.183	4.0908e-31
Plxnd1	2	0.284846	2.62273e-35	0.428	0.183	4.30128e-31
Mitf	2	0.32691	5.52954e-35	0.23	0.069	9.06845e-31
Ftl1	2	0.324892	6.69266e-35	0.987	0.908	1.0976e-30
Snx30	2	0.296812	6.77352e-35	0.23	0.07	1.11086e-30
Fndc3b	2	0.261216	1.36375e-34	0.321	0.12	2.23656e-30
Ddx60	2	0.261992	2.14066e-34	0.194	0.051	3.51068e-30
S100a11	2	-0.812497	2.20307e-34	0.614	0.692	3.61303e-30
Agtrap	2	0.269049	2.7313e-34	0.248	0.08	4.47933e-30
Gdf3	2	0.381084	3.01787e-34	0.15	0.032	4.94931e-30
Scpep1	2	0.313835	4.86807e-34	0.393	0.171	7.98363e-30
Ppp1r12c	2	0.313859	8.24301e-34	0.364	0.153	1.35185e-29
Rpl19	2	-0.447538	9.14918e-34	0.864	0.874	1.50047e-29
Sdcbp	2	0.467258	1.08575e-33	0.719	0.462	1.78063e-29
March8	2	0.259967	1.17731e-33	0.176	0.044	1.93079e-29
Sypl	2	0.296012	1.27048e-33	0.411	0.183	2.08358e-29
Cd300ld	2	0.375976	1.45783e-33	0.469	0.216	2.39085e-29
Cd36	2	0.512625	2.14311e-33	0.308	0.114	3.5147e-29
Scamp2	2	0.364787	2.2026e-33	0.484	0.242	3.61227e-29
Wdfy2	2	0.30074	2.47254e-33	0.292	0.107	4.05497e-29
Fcho2	2	0.383838	2.76812e-33	0.453	0.217	4.53972e-29
Rnf130	2	0.333643	3.03834e-33	0.563	0.3	4.98288e-29
Rpl9	2	-0.470166	3.78472e-33	0.813	0.858	6.20695e-29
Blvra	2	0.31485	3.9092e-33	0.377	0.163	6.41109e-29
Cebpa	2	0.280115	4.67833e-33	0.368	0.152	7.67246e-29
Apobec1	2	0.265769	4.75394e-33	0.451	0.203	7.79647e-29
Pdxk	2	0.255991	4.76045e-33	0.301	0.114	7.80714e-29
Gm36161	2	0.28526	5.30139e-33	0.254	0.084	8.69429e-29
Gusb	2	0.324483	5.47649e-33	0.525	0.263	8.98144e-29
St6gal1	2	0.276278	7.76925e-33	0.257	0.087	1.27416e-28
Rps7	2	-0.53525	9.76089e-33	0.779	0.803	1.60079e-28
Idh2	2	0.287927	1.55726e-32	0.315	0.123	2.55391e-28
Aplp2	2	0.500093	1.87733e-32	0.487	0.247	3.07882e-28
Dnase1l1	2	0.273237	2.15283e-32	0.303	0.116	3.53064e-28
Nfic	2	0.292873	2.32759e-32	0.362	0.153	3.81724e-28
Il10rb	2	0.277615	2.52324e-32	0.476	0.232	4.13811e-28
Il4ra	2	0.45366	3.10023e-32	0.466	0.232	5.08438e-28
Ncoa4	2	0.281723	3.1742e-32	0.303	0.116	5.20568e-28
Sirpa	2	0.424872	3.74686e-32	0.591	0.324	6.14485e-28
Rps27	2	-0.478818	4.79008e-32	0.835	0.858	7.85574e-28
Rps13	2	-0.515208	5.57333e-32	0.779	0.82	9.14026e-28
Snx27	2	0.362594	5.77259e-32	0.264	0.095	9.46704e-28
Anxa5	2	0.421217	6.91182e-32	0.705	0.425	1.13354e-27
Rpl32	2	-0.462438	7.13343e-32	0.848	0.871	1.16988e-27
Rps15a	2	-0.476972	1.02186e-31	0.828	0.838	1.67585e-27
Dstn	2	0.357585	1.06604e-31	0.496	0.25	1.7483e-27
Vsir	2	0.372049	1.72513e-31	0.553	0.287	2.82921e-27
Rps21	2	-0.466261	2.1478e-31	0.839	0.884	3.52239e-27
Akr1a1	2	0.438312	2.39534e-31	0.685	0.433	3.92835e-27
Ms4a6b	2	0.32682	2.45348e-31	0.601	0.312	4.02371e-27
Atp6v1a	2	0.328632	2.84019e-31	0.429	0.205	4.65791e-27
Ptprj	2	0.26973	3.27326e-31	0.395	0.179	5.36814e-27
Fchsd2	2	0.357091	3.74685e-31	0.324	0.129	6.14483e-27
Ms4a6d	2	0.309234	4.41874e-31	0.616	0.319	7.24673e-27
Fnip1	2	0.31104	6.08439e-31	0.317	0.128	9.9784e-27
Rpl34	2	-0.475134	1.1166e-30	0.797	0.829	1.83123e-26
Rpl17	2	-0.515853	1.20049e-30	0.775	0.82	1.96881e-26
Marcks	2	0.427563	1.28025e-30	0.784	0.54	2.09961e-26
Ehd1	2	0.302709	1.45286e-30	0.357	0.152	2.38269e-26
Ly96	2	0.318344	1.57952e-30	0.275	0.102	2.59041e-26
Sgpl1	2	0.36753	1.78331e-30	0.433	0.209	2.92463e-26
Rps18	2	-0.541692	1.86471e-30	0.741	0.781	3.05812e-26
Wfdc17	2	0.548359	2.06307e-30	0.862	0.633	3.38344e-26
Uap1l1	2	0.254454	2.92964e-30	0.295	0.115	4.80461e-26
Snx3	2	0.395116	3.73034e-30	0.641	0.386	6.11775e-26
Pepd	2	0.344172	4.57755e-30	0.371	0.166	7.50719e-26
Cfp	2	0.426041	5.02552e-30	0.661	0.384	8.24185e-26
Tut7	2	0.367405	5.72259e-30	0.514	0.275	9.38504e-26
Lamp2	2	0.414577	5.84364e-30	0.676	0.41	9.58358e-26
Zfp36l1	2	0.474556	6.52785e-30	0.734	0.486	1.07057e-25
Ap2m1	2	0.451204	6.63163e-30	0.513	0.288	1.08759e-25
Tfe3	2	0.267216	7.70069e-30	0.313	0.128	1.26291e-25
Plin2	2	0.366638	8.55301e-30	0.571	0.309	1.40269e-25
Scarb2	2	0.327013	1.29414e-29	0.42	0.202	2.12238e-25
Tmsb4x	2	-0.262303	1.37706e-29	1	0.998	2.25838e-25
Rps14	2	-0.432587	1.47145e-29	0.842	0.868	2.41318e-25
Hebp1	2	0.250248	2.11578e-29	0.319	0.128	3.46988e-25
Slc48a1	2	0.343372	2.4041e-29	0.279	0.107	3.94273e-25
Ccl6	2	0.471199	2.53558e-29	0.893	0.699	4.15835e-25
Atp6ap1	2	0.347422	3.16187e-29	0.487	0.255	5.18547e-25
Prkacb	2	0.277641	3.41955e-29	0.319	0.132	5.60806e-25
Ski	2	0.294551	4.85066e-29	0.361	0.158	7.95508e-25
Tab2	2	0.363213	5.89684e-29	0.46	0.236	9.67082e-25
Rpl41	2	-0.334731	7.39152e-29	0.935	0.951	1.21221e-24
Itga6	2	0.298852	8.26821e-29	0.246	0.088	1.35599e-24
Tmem140	2	0.331599	8.56768e-29	0.127	0.027	1.4051e-24
Rps19	2	-0.510514	1.46465e-28	0.77	0.805	2.40202e-24
Wnk1	2	0.415012	1.84833e-28	0.636	0.394	3.03125e-24
Stxbp3	2	0.311003	2.35541e-28	0.388	0.18	3.86287e-24
Washc4	2	0.326491	2.36874e-28	0.341	0.151	3.88473e-24
Hip1	2	0.324112	3.04795e-28	0.341	0.15	4.99864e-24
Srgn	2	-0.79106	3.10059e-28	0.703	0.727	5.08496e-24
Stx12	2	0.307467	3.62141e-28	0.31	0.131	5.93911e-24
Egr1	2	0.478326	4.36831e-28	0.714	0.511	7.16403e-24
Fbxw4	2	0.275532	5.723e-28	0.174	0.05	9.38572e-24
Zdhhc20	2	0.290404	6.28314e-28	0.353	0.159	1.03044e-23
Rpl21	2	-0.445935	7.84943e-28	0.804	0.819	1.28731e-23
Rab14	2	0.389966	9.35902e-28	0.598	0.354	1.53488e-23
Gda	2	0.388748	9.6923e-28	0.609	0.338	1.58954e-23
Flcn	2	0.270128	1.17439e-27	0.187	0.057	1.92599e-23
Zeb2	2	0.398526	1.19155e-27	0.73	0.474	1.95415e-23
Rasa1	2	0.270194	1.2938e-27	0.293	0.12	2.12182e-23
Tspan3	2	0.271553	1.56007e-27	0.283	0.112	2.55852e-23
Rtn4	2	0.372553	1.59317e-27	0.611	0.361	2.6128e-23
Fli1	2	0.276997	1.79408e-27	0.428	0.209	2.94229e-23
Tle4	2	0.260284	1.79829e-27	0.306	0.128	2.9492e-23
Tns3	2	0.256901	1.93769e-27	0.261	0.099	3.17781e-23
Serpinb8	2	0.27486	2.05364e-27	0.19	0.059	3.36796e-23
Adgrg6	2	0.252679	2.12423e-27	0.13	0.03	3.48374e-23
Cxcl16	2	0.264	2.22637e-27	0.467	0.229	3.65124e-23
Gpr146	2	0.322775	2.90103e-27	0.328	0.145	4.75769e-23
Rasgef1b	2	0.257959	3.44529e-27	0.176	0.051	5.65028e-23
Dmxl1	2	0.292505	4.06293e-27	0.312	0.135	6.6632e-23
Sh3bp5	2	0.267008	4.31559e-27	0.208	0.069	7.07756e-23
Aftph	2	0.285577	6.31594e-27	0.37	0.173	1.03581e-22
Hpgd	2	0.337046	6.88309e-27	0.194	0.061	1.12883e-22
Tmbim1	2	0.279161	8.74308e-27	0.25	0.095	1.43386e-22
Mef2a	2	0.331528	9.43658e-27	0.549	0.312	1.5476e-22
Ly86	2	0.326092	9.71162e-27	0.668	0.387	1.59271e-22
Slc8a1	2	0.279589	9.72115e-27	0.263	0.102	1.59427e-22
Pias1	2	0.257327	1.01696e-26	0.333	0.15	1.66782e-22
Tbc1d9b	2	0.252541	1.07907e-26	0.221	0.078	1.76967e-22
Rpl37	2	-0.375144	1.58128e-26	0.861	0.881	2.5933e-22
Phf20	2	0.324949	2.63118e-26	0.254	0.1	4.31514e-22
Eps8	2	0.299346	3.32638e-26	0.38	0.181	5.45526e-22
Arrb2	2	0.26178	5.66994e-26	0.429	0.218	9.2987e-22
Txnip	2	0.275524	1.08887e-25	0.504	0.273	1.78575e-21
Atp6ap2	2	0.306135	1.30759e-25	0.495	0.269	2.14445e-21
Ccl9	2	0.333584	1.54424e-25	0.781	0.501	2.53256e-21
Laptm4a	2	0.319403	1.7504e-25	0.52	0.297	2.87065e-21
Hsd17b4	2	0.254474	1.86452e-25	0.324	0.144	3.05782e-21
Ccl24	2	0.365677	2.10606e-25	0.205	0.068	3.45394e-21
Pgm2l1	2	0.307556	2.16337e-25	0.158	0.045	3.54792e-21
Ap1s2	2	0.307995	2.21103e-25	0.399	0.198	3.62609e-21
Rplp2	2	-0.365607	2.28854e-25	0.866	0.877	3.75321e-21
Pla2g7	2	0.345922	3.71883e-25	0.551	0.3	6.09889e-21
Reep3	2	0.301749	3.76085e-25	0.453	0.235	6.16779e-21
Necap2	2	0.285193	3.81809e-25	0.418	0.215	6.26166e-21
Tet3	2	0.26194	3.83461e-25	0.395	0.195	6.28875e-21
Vps35	2	0.299384	4.27682e-25	0.417	0.215	7.01398e-21
Eea1	2	0.351777	4.57365e-25	0.321	0.147	7.50079e-21
Rnpep	2	0.307314	5.71421e-25	0.442	0.231	9.37131e-21
Ptpra	2	0.267846	6.22426e-25	0.38	0.188	1.02078e-20
Canx	2	0.343433	6.38132e-25	0.629	0.39	1.04654e-20
Epn1	2	0.309403	6.67412e-25	0.433	0.226	1.09456e-20
Arhgap31	2	0.265045	7.10565e-25	0.283	0.119	1.16533e-20
Rpl23	2	-0.351178	7.52984e-25	0.909	0.926	1.23489e-20
Cd209f	2	0.823951	1.02506e-24	0.114	0.026	1.68109e-20
Ddx3x	2	0.315668	1.1564e-24	0.614	0.374	1.8965e-20
Serinc1	2	0.270889	1.54236e-24	0.417	0.216	2.52946e-20
Secisbp2l	2	0.30737	1.76697e-24	0.344	0.164	2.89783e-20
Nrros	2	0.287074	2.28556e-24	0.545	0.309	3.74832e-20
Snx13	2	0.259988	2.48239e-24	0.21	0.075	4.07111e-20
Slc6a6	2	0.321404	3.08344e-24	0.572	0.342	5.05684e-20
Rps3a1	2	-0.385049	3.18215e-24	0.884	0.883	5.21873e-20
Fkbp15	2	0.265241	3.55175e-24	0.297	0.133	5.82487e-20
Gnaq	2	0.258827	3.61658e-24	0.35	0.165	5.93119e-20
Clta	2	0.405163	3.62887e-24	0.725	0.534	5.95135e-20
Dpysl2	2	0.250689	4.46275e-24	0.471	0.249	7.31891e-20
Rab5c	2	0.278885	5.16923e-24	0.527	0.306	8.47753e-20
Rpl18a	2	-0.450117	5.39633e-24	0.806	0.812	8.84999e-20
Rps3	2	-0.458759	5.40615e-24	0.786	0.785	8.86608e-20
Osbpl9	2	0.285004	7.22736e-24	0.384	0.195	1.18529e-19
Rab11a	2	0.292738	7.88945e-24	0.484	0.267	1.29387e-19
Rbpj	2	0.286494	1.50556e-23	0.549	0.32	2.46911e-19
Tmem65	2	0.251018	1.52546e-23	0.239	0.095	2.50176e-19
Nr3c1	2	0.296665	1.53545e-23	0.351	0.169	2.51814e-19
Spire1	2	0.268288	1.78428e-23	0.156	0.047	2.92621e-19
Sertad1	2	0.294953	2.53574e-23	0.241	0.096	4.15861e-19
Aif1	2	0.28437	2.63575e-23	0.589	0.33	4.32263e-19
Tm9sf2	2	0.297282	2.73287e-23	0.404	0.21	4.48191e-19
Tob2	2	0.253531	2.7961e-23	0.4	0.202	4.5856e-19
Rragc	2	0.255916	2.90964e-23	0.313	0.146	4.7718e-19
Rpl6	2	-0.395321	5.65498e-23	0.813	0.836	9.27416e-19
Plac8	2	-1.1619	6.25778e-23	0.201	0.382	1.02628e-18
Tmcc1	2	0.2926	6.56847e-23	0.384	0.192	1.07723e-18
Bri3	2	0.32732	9.94607e-23	0.583	0.356	1.63116e-18
Slc31a1	2	0.275857	1.33769e-22	0.246	0.103	2.19381e-18
Fosb	2	0.502138	1.5088e-22	0.58	0.369	2.47443e-18
Nfkbiz	2	0.363783	1.60529e-22	0.498	0.287	2.63268e-18
Rpl28	2	-0.380023	1.62837e-22	0.83	0.818	2.67052e-18
Atp2a2	2	0.281569	2.34929e-22	0.4	0.209	3.85284e-18
Lsp1	2	-0.775238	2.38351e-22	0.389	0.533	3.90895e-18
Rps20	2	-0.397786	2.85314e-22	0.841	0.863	4.67915e-18
Rps12	2	-0.347299	3.12107e-22	0.889	0.907	5.11855e-18
Ccr5	2	0.263308	3.33242e-22	0.514	0.285	5.46517e-18
Creg1	2	0.33928	5.08374e-22	0.491	0.282	8.33734e-18
Asah1	2	0.2598	5.358e-22	0.531	0.311	8.78712e-18
Dnm2	2	0.258807	5.36468e-22	0.388	0.201	8.79808e-18
Litaf	2	0.256952	6.04183e-22	0.475	0.261	9.90861e-18
Snx9	2	0.296407	6.11949e-22	0.313	0.15	1.0036e-17
Rpl22	2	-0.434984	8.34287e-22	0.741	0.752	1.36823e-17
Rps11	2	-0.353035	1.1035e-21	0.879	0.876	1.80973e-17
Rpl18	2	-0.408913	1.3825e-21	0.786	0.79	2.26729e-17
Pigt	2	0.269953	1.66061e-21	0.301	0.141	2.7234e-17
Rps8	2	-0.320818	2.04312e-21	0.935	0.936	3.35072e-17
Slc28a2	2	0.30376	2.14372e-21	0.217	0.085	3.5157e-17
Ssh2	2	0.27076	3.22693e-21	0.44	0.24	5.29217e-17
Rpl26	2	-0.37272	3.79351e-21	0.819	0.821	6.22136e-17
Atp6v0c	2	0.303394	4.15631e-21	0.812	0.601	6.81635e-17
Atp2b1	2	0.336229	5.95687e-21	0.663	0.443	9.76926e-17
Glg1	2	0.291756	6.16463e-21	0.364	0.191	1.011e-16
Cytip	2	-0.853499	6.32173e-21	0.167	0.344	1.03676e-16
Mia3	2	0.265528	8.91898e-21	0.35	0.177	1.46271e-16
Cx3cr1	2	0.260846	9.50316e-21	0.333	0.159	1.55852e-16
Gm28438	2	0.260096	1.29048e-20	0.395	0.214	2.11639e-16
Rpl8	2	-0.389169	1.57616e-20	0.812	0.8	2.5849e-16
Ahnak	2	0.346222	2.40757e-20	0.759	0.528	3.94842e-16
Usp24	2	0.280182	3.8978e-20	0.228	0.096	6.39238e-16
Oas2	2	0.250639	5.23103e-20	0.154	0.052	8.57888e-16
Man2b1	2	0.271103	6.10841e-20	0.554	0.331	1.00178e-15
Coro1a	2	-0.541015	6.27445e-20	0.63	0.651	1.02901e-15
Rpl30	2	-0.403482	6.83497e-20	0.797	0.792	1.12093e-15
Rps23	2	-0.375788	1.1771e-19	0.815	0.791	1.93045e-15
Rpl36	2	-0.450622	1.27552e-19	0.732	0.738	2.09186e-15
Lmna	2	0.442356	1.28125e-19	0.475	0.266	2.10125e-15
Por	2	0.258974	1.30729e-19	0.259	0.117	2.14396e-15
Fam43a	2	0.272996	1.44502e-19	0.216	0.088	2.36984e-15
Napsa	2	-0.872739	1.69357e-19	0.123	0.29	2.77745e-15
Rpl35a	2	-0.315791	2.01442e-19	0.853	0.862	3.30365e-15
Rpl11	2	-0.392194	2.43549e-19	0.835	0.812	3.9942e-15
Ms4a6c	2	0.284832	2.7668e-19	0.714	0.461	4.53755e-15
Pik3ca	2	0.269183	4.12039e-19	0.257	0.117	6.75744e-15
Actg1	2	-0.315049	5.19388e-19	0.908	0.912	8.51797e-15
Sh3glb1	2	0.250405	9.59222e-19	0.614	0.4	1.57312e-14
Osbpl8	2	0.284765	1.39266e-18	0.299	0.149	2.28396e-14
Neat1	2	0.357358	1.47114e-18	0.65	0.448	2.41267e-14
Rpl38	2	-0.355075	1.47907e-18	0.786	0.782	2.42568e-14
Rpl12	2	-0.575291	4.1564e-18	0.734	0.728	6.81649e-14
Cd81	2	0.297124	5.23122e-18	0.44	0.253	8.57921e-14
Jun	2	0.343982	5.7261e-18	0.598	0.389	9.3908e-14
Rps4x	2	-0.350246	9.35331e-18	0.864	0.848	1.53394e-13
Cd24a	2	-0.86526	9.68498e-18	0.094	0.254	1.58834e-13
S100a9	2	-2.12904	1.41295e-17	0.105	0.257	2.31724e-13
mt-Nd4	2	0.320057	1.57261e-17	0.846	0.725	2.57908e-13
Rps5	2	-0.346986	1.5775e-17	0.851	0.823	2.5871e-13
S100a8	2	-2.02572	1.95316e-17	0.12	0.271	3.20319e-13
Pum2	2	0.261005	2.7053e-17	0.428	0.254	4.4367e-13
Mir6236	2	0.42977	4.69666e-17	0.697	0.536	7.70252e-13
Ranbp10	2	0.30695	5.28601e-17	0.159	0.06	8.66905e-13
Rps15	2	-0.367222	6.25346e-17	0.772	0.782	1.02557e-12
Ly6e	2	0.342262	6.49734e-17	0.871	0.703	1.06556e-12
Calm2	2	0.300872	4.8492e-16	0.674	0.49	7.95268e-12
Ptma	2	-0.416314	5.34721e-16	0.83	0.846	8.76942e-12
Rsrp1	2	0.250659	7.25482e-16	0.572	0.377	1.18979e-11
Fxyd5	2	-0.466117	7.5806e-16	0.696	0.689	1.24322e-11
Pank3	2	0.253761	9.57385e-16	0.214	0.098	1.57011e-11
Fam76b	2	0.264981	1.04651e-15	0.23	0.11	1.71627e-11
Rpl10a	2	-0.460358	1.13926e-15	0.708	0.709	1.86839e-11
Tspan13	2	-0.667607	1.40765e-15	0.08	0.217	2.30855e-11
Gapdh	2	-0.437201	1.8689e-15	0.674	0.704	3.065e-11
Klf6	2	0.271512	2.05424e-15	0.674	0.467	3.36895e-11
Tnks	2	0.265322	2.24699e-15	0.185	0.081	3.68507e-11
Rap1b	2	0.2642	3.31193e-15	0.652	0.476	5.43157e-11
H2az1	2	-0.607768	3.71643e-15	0.659	0.665	6.09494e-11
Kctd12	2	0.281242	4.09713e-15	0.639	0.437	6.71929e-11
Rps10	2	-0.439822	7.80848e-15	0.696	0.681	1.28059e-10
Atox1	2	-0.521242	3.6068e-14	0.652	0.648	5.91515e-10
Pfn1	2	-0.283492	3.66552e-14	0.889	0.886	6.01146e-10
Peli1	2	0.254484	3.80456e-14	0.332	0.188	6.23948e-10
Rps25	2	-0.35487	5.2675e-14	0.766	0.746	8.6387e-10
Psap	2	0.264559	6.54152e-14	0.931	0.811	1.07281e-09
Rpl14	2	-0.423252	7.56274e-14	0.708	0.691	1.24029e-09
Eef1b2	2	-0.545698	9.70336e-14	0.618	0.62	1.59135e-09
mt-Nd1	2	0.280786	1.06006e-13	0.864	0.779	1.73849e-09
Rpl10	2	-0.277825	1.14135e-13	0.841	0.847	1.87182e-09
mt-Nd2	2	0.260081	1.27722e-13	0.826	0.693	2.09464e-09
Rpl7a	2	-0.405553	1.64322e-13	0.701	0.692	2.69488e-09
Rps2	2	-0.360237	2.18273e-13	0.819	0.8	3.57968e-09
Pmepa1	2	0.250013	3.67213e-13	0.178	0.08	6.0223e-09
Trbc2	2	-1.24655	4.41201e-13	0.022	0.123	7.2357e-09
Gm42418	2	0.347859	5.24e-13	0.989	0.983	8.5936e-09
Rpl7	2	-0.390045	5.38691e-13	0.705	0.691	8.83453e-09
Rpl35	2	-0.405305	2.6764e-12	0.683	0.684	4.38929e-08
Ptprcap	2	-0.56969	1.01823e-11	0.016	0.107	1.6699e-07
Ifitm1	2	-1.20832	1.97948e-11	0.103	0.213	3.24635e-07
Ltb	2	-0.638183	3.32433e-11	0.034	0.13	5.45189e-07
Rpl27	2	-0.490534	4.66846e-11	0.601	0.596	7.65627e-07
Id2	2	-0.855629	7.40077e-11	0.263	0.361	1.21373e-06
Rpl29	2	-0.339732	7.46515e-11	0.717	0.694	1.22429e-06
Rpl5	2	-0.388982	8.27322e-11	0.692	0.675	1.35681e-06
Gm2a	2	-0.667718	1.35416e-10	0.574	0.567	2.22082e-06
Jaml	2	-0.496736	1.79826e-10	0.038	0.128	2.94915e-06
P2ry10	2	-0.335873	1.8744e-10	0.02	0.105	3.07402e-06
H3f3a	2	-0.26268	3.11566e-10	0.861	0.829	5.10968e-06
Pim1	2	-0.554115	2.74359e-09	0.551	0.56	4.49948e-05
Rpl27a	2	-0.399328	2.82285e-09	0.663	0.629	4.62947e-05
Itgb7	2	-0.442311	3.3371e-09	0.054	0.141	5.47285e-05
Mcemp1	2	-0.31049	3.38344e-09	0.027	0.106	5.54884e-05
Rack1	2	-0.26782	4.08398e-09	0.793	0.747	6.69773e-05
Rpl3	2	-0.320133	4.18906e-09	0.719	0.691	6.87006e-05
Rps6	2	-0.468694	4.88344e-09	0.603	0.586	8.00884e-05
Rpl36a	2	-0.42209	4.93983e-09	0.623	0.611	8.10132e-05
Rpl23a	2	-0.297132	5.36075e-09	0.737	0.695	8.79163e-05
Myl6	2	-0.263591	6.13082e-09	0.768	0.739	0.000100546
Ifi205	2	-0.559703	6.62585e-09	0.042	0.125	0.000108664
Atp5e	2	-0.298724	8.65483e-09	0.656	0.65	0.000141939
Gpr171	2	-0.481521	1.0169e-08	0.058	0.144	0.000166772
Itgax	2	-0.4013	1.035e-08	0.047	0.129	0.000169739
Dpp4	2	-0.318116	1.10681e-08	0.029	0.105	0.000181517
Bhlhe40	2	-0.571687	1.33724e-08	0.076	0.164	0.000219308
Ets1	2	-0.525105	1.74333e-08	0.033	0.108	0.000285907
H2-DMb1	2	-0.678272	1.95947e-08	0.373	0.423	0.000321353
Sh3bgrl3	2	-0.252822	2.23692e-08	0.803	0.763	0.000366855
Sept6	2	-0.399727	2.3849e-08	0.04	0.116	0.000391124
H2-DMb2	2	-0.404917	2.72221e-08	0.034	0.11	0.000446443
Rps28	2	-0.277637	3.21189e-08	0.754	0.712	0.00052675
Cd244a	2	-0.313132	3.4581e-08	0.038	0.114	0.000567128
Plbd1	2	-0.730907	3.97677e-08	0.335	0.387	0.000652191
Bri3bp	2	-0.261824	4.03577e-08	0.069	0.157	0.000661866
Ear2	2	-0.426551	5.88012e-08	0.038	0.114	0.000964339
Lmnb1	2	-0.529876	1.3121e-07	0.12	0.206	0.00215184
Psmb8	2	-0.629893	1.37682e-07	0.475	0.475	0.00225798
Il1r2	2	-0.524459	1.79799e-07	0.049	0.123	0.00294871
Sub1	2	-0.463061	2.04781e-07	0.565	0.554	0.00335841
Ptgs2	2	-0.739052	2.25568e-07	0.08	0.159	0.00369932
Crip1	2	-0.33024	2.54189e-07	0.868	0.832	0.0041687
Ass1	2	-0.34559	2.88964e-07	0.042	0.111	0.00473901
Sell	2	-0.381209	3.07579e-07	0.038	0.107	0.0050443
Btg1	2	-0.385166	3.31916e-07	0.667	0.632	0.00544342
Rnase6	2	-0.475614	3.663e-07	0.074	0.151	0.00600733
Hp	2	-0.618564	7.06284e-07	0.071	0.143	0.0115831
Bcl2a1d	2	-0.478969	1.16388e-06	0.121	0.2	0.0190877
Ly6c2	2	-0.703819	1.43833e-06	0.072	0.143	0.0235887
Cyfip2	2	-0.291028	1.51934e-06	0.042	0.105	0.0249172
Ltb4r1	2	-0.406098	1.55438e-06	0.096	0.171	0.0254919
Itgal	2	-0.362671	1.68885e-06	0.063	0.134	0.0276971
Tes	2	-0.429974	2.76505e-06	0.092	0.164	0.0453468
Pmaip1	2	-0.529781	2.92961e-06	0.12	0.193	0.0480456
AA467197	2	-0.520968	3.16468e-06	0.072	0.143	0.0519007
Naca	2	-0.328537	3.32478e-06	0.636	0.606	0.0545264
Satb1	2	-0.479631	4.92554e-06	0.042	0.101	0.0807788
S100a6	2	-0.303256	5.86882e-06	0.763	0.735	0.0962487
Coro2a	2	-0.332095	7.9673e-06	0.092	0.162	0.130664
Btf3	2	-0.32778	9.20408e-06	0.661	0.61	0.150947
Glipr2	2	-0.325186	1.30523e-05	0.076	0.142	0.214058
Cd9	2	-0.59882	1.87375e-05	0.174	0.242	0.307294
Ptprc	2	-0.320543	2.05432e-05	0.688	0.629	0.336909
Slc7a11	2	-0.418611	2.05644e-05	0.047	0.103	0.337256
Bcl2a1a	2	-0.349681	2.22215e-05	0.074	0.137	0.364433
Cst3	2	-0.527801	2.75594e-05	0.928	0.872	0.451974
Ccnd2	2	-0.493154	2.79394e-05	0.098	0.161	0.458205
Btg2	2	-0.340479	2.84436e-05	0.667	0.639	0.466475
Uck2	2	-0.317903	6.02025e-05	0.065	0.12	0.987321
Rps17	2	-0.311511	6.42928e-05	0.683	0.638	1
Dusp5	2	-0.343965	8.37596e-05	0.114	0.176	1
Runx3	2	-0.422437	0.000137181	0.143	0.201	1
Ciita	2	-0.433781	0.000328859	0.141	0.193	1
Malt1	2	-0.520473	0.000482826	0.154	0.204	1
Rpl24	2	-0.302645	0.000502537	0.612	0.568	1
Sirpb1b	2	-0.346149	0.000507826	0.076	0.123	1
Rpl31	2	-0.338999	0.000577005	0.598	0.552	1
Sec61b	2	-0.347182	0.00057938	0.549	0.517	1
Rpl15	2	-0.364113	0.000768255	0.592	0.538	1
Ms4a4c	2	-0.59497	0.000830896	0.216	0.253	1
Gm12840	2	-0.707802	0.00103265	0.082	0.124	1
Gsr	2	-0.43778	0.00104763	0.132	0.181	1
Gcnt2	2	-0.308191	0.00111584	0.085	0.131	1
H2-DMa	2	-0.475149	0.00115344	0.449	0.431	1
Sirpb1c	2	-0.463915	0.00121317	0.154	0.198	1
Vcan	2	-0.34719	0.00121956	0.074	0.118	1
Ccl3	2	-0.272046	0.00139623	0.194	0.133	1
Dut	2	-0.397784	0.0015568	0.062	0.102	1
Traf1	2	-0.38263	0.00179699	0.101	0.145	1
Mxd1	2	-0.539099	0.00338088	0.116	0.156	1
Slc25a20	2	-0.307492	0.00343533	0.076	0.115	1
Tnip3	2	-0.386765	0.00371551	0.116	0.159	1
Cdk2ap2	2	-0.522066	0.00441177	0.351	0.364	1
Retnla	2	-0.998323	0.00469483	0.275	0.198	1
Txn1	2	-0.384841	0.00484062	0.533	0.507	1
Avpi1	2	-0.258241	0.0049701	0.074	0.111	1
Unc119	2	-0.275121	0.00542183	0.105	0.145	1
Actn1	2	-0.32124	0.00546494	0.076	0.112	1
Anxa2	2	-0.321715	0.00653471	0.598	0.555	1
Gngt2	2	-0.540398	0.00741056	0.255	0.278	1
Psme1	2	-0.39915	0.00752925	0.524	0.477	1
Ezr	2	-0.403745	0.00754939	0.201	0.235	1
Grk3	2	-0.34995	0.00808895	0.109	0.146	1
Slamf7	2	-0.330931	0.00898264	0.087	0.12	1
Ramp1	2	-0.25081	0.0093057	0.08	0.115	1
Vcan	3	1.18832	2.62908e-118	0.417	0.072	4.31169e-114
Hp	3	1.07377	2.4388e-111	0.453	0.091	3.99963e-107
Thbs1	3	1.51022	5.6204e-94	0.652	0.257	9.21745e-90
F10	3	0.807019	6.26129e-93	0.322	0.052	1.02685e-88
Arg1	3	1.68649	3.26877e-92	0.401	0.092	5.36078e-88
Chil3	3	1.50596	1.60616e-88	0.413	0.1	2.6341e-84
Ly6a2	3	0.268337	5.77433e-64	0.103	0.004	9.4699e-60
Fn1	3	0.891975	1.67375e-62	0.802	0.441	2.74495e-58
Tarm1	3	0.467705	1.43331e-59	0.249	0.047	2.35063e-55
Msr1	3	0.752262	2.65033e-58	0.468	0.165	4.34653e-54
Tgfbi	3	0.874343	3.11311e-54	0.753	0.502	5.1055e-50
Sirpb1c	3	0.655993	2.37393e-52	0.445	0.159	3.89325e-48
Mcemp1	3	0.417667	5.15209e-49	0.281	0.071	8.44942e-45
Lyz2	3	0.532583	3.49473e-47	0.992	0.884	5.73135e-43
Mgst1	3	0.598742	4.90304e-47	0.294	0.082	8.04098e-43
Klra2	3	0.343397	4.14905e-44	0.221	0.05	6.80445e-40
Spp1	3	1.91567	6.79954e-44	0.47	0.235	1.11512e-39
Cd14	3	0.766369	1.32645e-42	0.692	0.414	2.17538e-38
Gm9733	3	0.524097	2.0068e-42	0.235	0.059	3.29116e-38
H2-Eb1	3	-0.824706	3.28506e-42	0.591	0.783	5.38751e-38
Clec4e	3	0.497562	3.34871e-42	0.421	0.157	5.49188e-38
Tlr2	3	0.672417	4.94001e-42	0.389	0.148	8.10161e-38
Ms4a6c	3	0.693046	1.32009e-41	0.723	0.464	2.16494e-37
C3	3	0.344168	7.98682e-41	0.251	0.066	1.30984e-36
Ctsl	3	0.749679	4.83999e-40	0.656	0.362	7.93758e-36
Prdx5	3	0.723851	1.02153e-39	0.65	0.415	1.67531e-35
Nrg1	3	0.387918	4.81678e-39	0.134	0.021	7.89952e-35
Prtn3	3	0.252902	1.11767e-38	0.107	0.013	1.83297e-34
Mefv	3	0.350193	8.556e-38	0.249	0.071	1.40318e-33
Hif1a	3	0.747943	1.24245e-37	0.555	0.305	2.03762e-33
Tgm2	3	0.574455	1.74135e-37	0.291	0.096	2.85581e-33
Cebpb	3	0.585127	3.69094e-37	0.747	0.52	6.05315e-33
Clec4d	3	0.536228	3.85284e-37	0.401	0.159	6.31866e-33
Ly6c2	3	0.734521	5.04586e-37	0.32	0.109	8.27521e-33
Emilin2	3	0.562714	1.61592e-35	0.453	0.207	2.65012e-31
Slpi	3	0.660323	1.69905e-34	0.198	0.05	2.78644e-30
Ctss	3	0.401581	1.94502e-34	0.915	0.799	3.18983e-30
Dmkn	3	0.496068	2.26726e-34	0.123	0.02	3.71831e-30
Cxcl3	3	1.65584	3.80853e-34	0.144	0.028	6.24599e-30
Msrb1	3	0.574475	4.17575e-34	0.557	0.306	6.84823e-30
H2-Aa	3	-0.63868	6.53067e-33	0.713	0.827	1.07103e-28
Fth1	3	0.576405	2.27942e-32	0.99	0.966	3.73825e-28
Plaur	3	0.54838	3.60637e-32	0.352	0.143	5.91445e-28
Lrp1	3	0.517727	7.96728e-32	0.534	0.272	1.30663e-27
Cd74	3	-0.57351	4.53077e-31	0.87	0.895	7.43047e-27
Fam129b	3	0.267387	5.1478e-30	0.245	0.081	8.44239e-26
Nfil3	3	0.402097	5.60234e-30	0.314	0.123	9.18783e-26
Slc16a3	3	0.303874	2.66809e-29	0.314	0.12	4.37566e-25
Gsr	3	0.516313	3.31879e-29	0.354	0.151	5.44282e-25
H2-Ab1	3	-0.628006	4.1506e-29	0.713	0.81	6.80699e-25
Smpdl3a	3	0.541555	4.96775e-29	0.403	0.19	8.1471e-25
Adssl1	3	0.260688	6.17193e-29	0.328	0.131	1.0122e-24
Adora2b	3	0.303275	1.70164e-28	0.184	0.052	2.79068e-24
AI504432	3	0.339735	3.10544e-28	0.233	0.078	5.09293e-24
Srgn	3	0.370688	7.31422e-28	0.854	0.707	1.19953e-23
Dock4	3	0.266522	1.13285e-27	0.257	0.091	1.85787e-23
Itgam	3	0.497362	1.30766e-27	0.615	0.362	2.14457e-23
Ccr2	3	0.538942	2.97958e-27	0.723	0.51	4.8865e-23
Osm	3	0.405264	3.31576e-27	0.304	0.12	5.43785e-23
Smox	3	0.35641	3.51562e-27	0.245	0.087	5.76562e-23
Mafb	3	0.485736	3.82262e-27	0.621	0.366	6.2691e-23
Ms4a4c	3	0.595847	4.58539e-27	0.437	0.223	7.52003e-23
Tyrobp	3	0.346585	8.57033e-27	0.899	0.795	1.40553e-22
Fosl2	3	0.412064	2.43936e-26	0.474	0.245	4.00055e-22
Vegfa	3	0.576422	4.75369e-26	0.172	0.05	7.79604e-22
Ifitm6	3	0.545643	6.99135e-26	0.287	0.115	1.14658e-21
Sh2b2	3	0.280689	1.62224e-25	0.16	0.044	2.66047e-21
Slc15a3	3	0.367555	1.67081e-25	0.379	0.176	2.74013e-21
Snx18	3	0.398032	2.84534e-25	0.348	0.158	4.66636e-21
Rai14	3	0.253116	8.69935e-25	0.14	0.036	1.42669e-20
Emb	3	0.526575	1.35654e-24	0.545	0.325	2.22472e-20
Il1b	3	0.32605	4.01633e-24	0.749	0.541	6.58678e-20
Hebp1	3	0.33342	7.4058e-24	0.308	0.132	1.21455e-19
S100a4	3	0.449517	7.40964e-24	0.759	0.579	1.21518e-19
Cybb	3	0.502139	1.40331e-23	0.593	0.373	2.30142e-19
Gpr141	3	0.261154	1.43006e-23	0.2	0.067	2.34531e-19
S100a6	3	0.355996	3.90901e-23	0.862	0.722	6.41077e-19
Cyp4f18	3	0.335041	6.76733e-23	0.368	0.174	1.10984e-18
Ltb4r1	3	0.26748	1.04779e-22	0.322	0.14	1.71838e-18
Thbd	3	0.29297	1.11526e-22	0.14	0.038	1.82903e-18
Ms4a6d	3	0.504618	1.55337e-22	0.549	0.333	2.54753e-18
Slc7a11	3	0.462239	1.7073e-22	0.219	0.079	2.79997e-18
Rnf149	3	0.284006	2.25985e-22	0.334	0.156	3.70616e-18
Fcer1g	3	0.318954	2.72659e-22	0.911	0.789	4.47161e-18
Kdm7a	3	0.500239	4.04266e-22	0.474	0.275	6.62996e-18
Havcr2	3	0.299911	4.41695e-22	0.196	0.069	7.2438e-18
Fcgr1	3	0.453283	4.42169e-22	0.433	0.228	7.25157e-18
Plac8	3	0.837121	4.53688e-22	0.514	0.338	7.44049e-18
Slc11a1	3	0.374661	1.33834e-21	0.34	0.161	2.19488e-17
Tnfrsf1b	3	0.336874	2.19567e-21	0.385	0.194	3.60091e-17
Arl4c	3	0.419725	4.3987e-21	0.441	0.245	7.21386e-17
Uck2	3	0.345032	1.39601e-20	0.235	0.097	2.28945e-16
Clec7a	3	0.461568	1.48583e-20	0.457	0.254	2.43676e-16
Cd44	3	0.436731	1.89125e-20	0.603	0.403	3.10166e-16
Mgl2	3	-1.04666	2.76337e-20	0.047	0.222	4.53193e-16
Ccr1	3	0.407114	8.81433e-20	0.484	0.274	1.44555e-15
Pkm	3	0.464555	1.13235e-19	0.613	0.437	1.85706e-15
Ifitm3	3	0.462102	1.51147e-19	0.808	0.723	2.4788e-15
Tpd52	3	0.449103	1.77016e-19	0.567	0.379	2.90306e-15
Pilra	3	0.261248	4.10401e-19	0.326	0.154	6.73057e-15
Pgd	3	0.418727	6.75723e-19	0.385	0.21	1.10819e-14
Bcl2l11	3	0.330918	8.11069e-19	0.322	0.158	1.33015e-14
Mmp14	3	0.382854	8.50346e-19	0.237	0.103	1.39457e-14
Vim	3	0.441647	8.82156e-19	0.842	0.72	1.44674e-14
Mpeg1	3	0.331229	1.14224e-18	0.642	0.41	1.87328e-14
Dmxl2	3	0.271572	1.2272e-18	0.15	0.049	2.0126e-14
Xbp1	3	0.397727	1.55134e-18	0.52	0.326	2.5442e-14
C1qa	3	-0.700443	2.27472e-18	0.478	0.615	3.73054e-14
Lamtor4	3	0.39294	2.53274e-18	0.46	0.276	4.1537e-14
Ugp2	3	0.269329	3.78788e-18	0.316	0.156	6.21213e-14
Igsf6	3	0.276287	4.71621e-18	0.322	0.158	7.73459e-14
Il17ra	3	0.320006	5.8542e-18	0.326	0.165	9.60089e-14
Ccr5	3	0.40353	5.91968e-18	0.488	0.292	9.70827e-14
Id3	3	0.322081	7.16767e-18	0.126	0.038	1.1755e-13
C1qb	3	-0.565742	7.35628e-18	0.545	0.668	1.20643e-13
Retnla	3	-2.04381	9.08675e-18	0.067	0.227	1.49023e-13
Fxyd5	3	0.315669	9.63185e-18	0.818	0.673	1.57962e-13
Napsa	3	0.322352	1.25638e-17	0.437	0.245	2.06046e-13
Cd93	3	0.291476	1.26592e-17	0.308	0.145	2.0761e-13
Ptpre	3	0.369115	1.7506e-17	0.46	0.267	2.87099e-13
Ncf2	3	0.378885	1.77048e-17	0.494	0.312	2.90359e-13
Ifngr2	3	0.337411	2.17139e-17	0.429	0.251	3.56107e-13
Cdkn1a	3	0.297829	2.39675e-17	0.486	0.285	3.93066e-13
Itgb5	3	0.374042	3.08118e-17	0.306	0.151	5.05314e-13
Anxa3	3	0.444055	3.42999e-17	0.316	0.161	5.62519e-13
Ccdc71l	3	0.352782	3.44572e-17	0.269	0.13	5.65099e-13
Alas1	3	0.310442	3.66805e-17	0.239	0.107	6.0156e-13
Hck	3	0.304581	4.44147e-17	0.346	0.183	7.284e-13
Runx3	3	0.28805	4.98109e-17	0.338	0.175	8.16898e-13
Ifitm2	3	0.308479	6.26645e-17	0.842	0.72	1.0277e-12
Pla2g7	3	0.305417	8.08239e-17	0.516	0.308	1.32551e-12
Gda	3	0.325257	1.22222e-16	0.563	0.349	2.00444e-12
Bst1	3	0.299153	1.8944e-16	0.287	0.141	3.10682e-12
C1qc	3	-0.663237	2.85655e-16	0.411	0.553	4.68474e-12
Arhgap26.1	3	0.281502	3.42166e-16	0.231	0.104	5.61151e-12
Itgal	3	0.326533	5.07432e-16	0.239	0.109	8.32188e-12
Aprt	3	0.38282	5.19251e-16	0.486	0.313	8.51572e-12
Trps1	3	0.369571	8.80198e-16	0.421	0.254	1.44352e-11
Clec4n	3	0.532539	8.84789e-16	0.439	0.268	1.45105e-11
Zfp703	3	0.264048	1.28864e-15	0.275	0.136	2.11337e-11
Rhbdf2	3	0.320872	2.0329e-15	0.152	0.056	3.33395e-11
Gas6	3	-0.756737	2.32495e-15	0.024	0.156	3.81292e-11
Abr	3	0.28216	3.00832e-15	0.249	0.12	4.93364e-11
Fbxl5	3	0.386855	4.19487e-15	0.35	0.197	6.87959e-11
Mmp19	3	0.380969	4.73171e-15	0.275	0.136	7.76001e-11
Cstb	3	0.399683	4.81943e-15	0.644	0.474	7.90387e-11
Ncf4	3	0.324636	5.00699e-15	0.417	0.252	8.21146e-11
Gngt2	3	0.305788	5.14637e-15	0.431	0.254	8.44005e-11
Lgals3	3	0.30783	5.60387e-15	0.719	0.59	9.19034e-11
Folr2	3	-0.800995	7.10178e-15	0.057	0.195	1.16469e-10
Pid1	3	0.278281	7.17281e-15	0.49	0.304	1.17634e-10
Lst1	3	0.380484	9.90212e-15	0.573	0.391	1.62395e-10
Adam8	3	0.354742	1.15944e-14	0.279	0.144	1.90147e-10
Sgk1	3	0.329153	1.34448e-14	0.265	0.132	2.20495e-10
Esd	3	0.478462	1.42076e-14	0.468	0.313	2.33005e-10
Plek	3	0.337576	1.42169e-14	0.536	0.36	2.33158e-10
Eno1	3	0.430679	1.64695e-14	0.528	0.373	2.701e-10
Alox5ap	3	0.318968	1.73031e-14	0.741	0.588	2.83772e-10
Nt5dc2	3	0.287773	2.17421e-14	0.166	0.068	3.5657e-10
Soat1	3	0.341331	3.04882e-14	0.401	0.242	5.00007e-10
Cd81	3	-0.655883	3.98221e-14	0.144	0.295	6.53082e-10
Tpi1	3	0.331271	1.17744e-13	0.455	0.29	1.931e-09
Fcgr4	3	0.320215	1.69039e-13	0.306	0.165	2.77223e-09
P4hb	3	0.279766	2.35295e-13	0.445	0.28	3.85884e-09
Ass1	3	0.382534	2.83957e-13	0.194	0.09	4.65689e-09
Mef2a	3	0.339248	2.84396e-13	0.496	0.323	4.66409e-09
Ier3	3	0.388761	3.4406e-13	0.524	0.367	5.64259e-09
Il1rn	3	0.346837	3.51871e-13	0.241	0.121	5.77069e-09
Ctsc	3	0.292775	3.9857e-13	0.785	0.618	6.53655e-09
Rnh1	3	0.345357	4.19261e-13	0.462	0.303	6.87588e-09
Prdx6	3	0.304222	4.58328e-13	0.385	0.236	7.51658e-09
Pgk1	3	0.335295	5.15219e-13	0.478	0.313	8.44959e-09
Emp1	3	0.315503	5.31145e-13	0.385	0.229	8.71079e-09
Cmpk1	3	0.286433	5.58154e-13	0.457	0.298	9.15373e-09
Man2a1	3	0.254857	7.03596e-13	0.332	0.189	1.1539e-08
Ecm1	3	0.263878	9.6228e-13	0.338	0.191	1.57814e-08
Rbms1	3	0.322276	1.07451e-12	0.536	0.367	1.76219e-08
Cx3cr1	3	0.368318	1.12378e-12	0.302	0.165	1.843e-08
Capn2	3	0.27064	1.18134e-12	0.34	0.195	1.9374e-08
Txnrd1	3	0.297606	1.44017e-12	0.285	0.159	2.36188e-08
Rplp1	3	-0.262787	1.54024e-12	0.919	0.933	2.526e-08
Capg	3	0.299532	1.66979e-12	0.486	0.317	2.73846e-08
Bin2	3	0.296127	1.6727e-12	0.33	0.195	2.74323e-08
Pltp	3	-0.727589	1.9144e-12	0.289	0.408	3.13962e-08
Tmed2	3	0.256508	2.00707e-12	0.488	0.324	3.2916e-08
Ppia	3	-0.304336	2.1746e-12	0.804	0.831	3.56634e-08
Trbc2	3	-1.19464	2.48714e-12	0.018	0.122	4.07891e-08
Apobec1	3	0.306099	2.90453e-12	0.366	0.218	4.76342e-08
Lrg1	3	0.299838	7.68615e-12	0.186	0.087	1.26053e-07
Dbi	3	0.293832	7.93086e-12	0.597	0.442	1.30066e-07
Filip1l	3	0.269027	8.07484e-12	0.289	0.162	1.32427e-07
Cux1	3	0.262247	1.40397e-11	0.427	0.275	2.30251e-07
Klf13	3	0.257243	1.62636e-11	0.413	0.264	2.66724e-07
Malt1	3	0.384272	1.78014e-11	0.312	0.182	2.91943e-07
Fcrls	3	-0.508509	1.97731e-11	0.089	0.216	3.24279e-07
Prdx1	3	0.803592	2.17768e-11	0.723	0.573	3.5714e-07
Pld4	3	0.27572	2.87542e-11	0.518	0.351	4.71569e-07
Sem1	3	0.288242	2.93953e-11	0.729	0.642	4.82083e-07
Anxa1	3	0.315507	3.41291e-11	0.51	0.339	5.59717e-07
Nipa2	3	0.284006	3.44604e-11	0.391	0.247	5.65151e-07
Mrc1	3	-0.585984	4.21374e-11	0.348	0.466	6.91053e-07
Taldo1	3	0.287163	4.52776e-11	0.583	0.446	7.42553e-07
Ptpn1	3	0.302086	4.82247e-11	0.498	0.35	7.90884e-07
Mrpl33	3	0.30983	6.52305e-11	0.514	0.367	1.06978e-06
Atp1b3	3	0.254654	7.46734e-11	0.455	0.303	1.22464e-06
C5ar1	3	0.297565	1.04093e-10	0.482	0.315	1.70712e-06
Ms4a6b	3	0.299145	1.06817e-10	0.484	0.332	1.7518e-06
Fcgrt	3	-0.657025	1.34432e-10	0.146	0.264	2.20469e-06
Pnp	3	0.252731	1.48744e-10	0.5	0.346	2.43941e-06
Pgam1	3	0.306422	1.67591e-10	0.472	0.325	2.7485e-06
Ptprcap	3	-0.550332	1.68517e-10	0.016	0.105	2.76368e-06
S100a9	3	-1.76636	1.81257e-10	0.134	0.251	2.97261e-06
Fyb	3	0.307309	2.01303e-10	0.476	0.329	3.30137e-06
mt-Rnr2	3	-0.299186	2.10714e-10	0.879	0.911	3.45571e-06
Itgav	3	0.271497	2.41483e-10	0.239	0.132	3.96032e-06
Tgfb1	3	0.276619	2.66945e-10	0.427	0.288	4.3779e-06
B4galt1	3	0.2985	3.63135e-10	0.298	0.181	5.95541e-06
Ell2	3	0.271443	3.8789e-10	0.164	0.08	6.3614e-06
Cbr2	3	-0.589486	4.2062e-10	0.085	0.198	6.89817e-06
Aldoa	3	0.259174	4.29017e-10	0.571	0.427	7.03588e-06
Rpl12	3	-0.418879	4.82808e-10	0.719	0.73	7.91805e-06
Hyou1	3	0.25093	5.31894e-10	0.194	0.101	8.72306e-06
Ehd1	3	0.251914	7.22366e-10	0.279	0.165	1.18468e-05
Igkc	3	-1.44619	1.03379e-09	0.034	0.126	1.69542e-05
Nhlrc2	3	0.279861	1.22714e-09	0.178	0.092	2.01252e-05
Fchsd2	3	-0.418323	1.2603e-09	0.063	0.166	2.06689e-05
Nr4a2	3	0.313832	1.31929e-09	0.296	0.178	2.16364e-05
Gm26532	3	0.302561	1.9718e-09	0.362	0.233	3.23376e-05
H2aj	3	0.288007	2.06453e-09	0.547	0.412	3.38583e-05
Ets1	3	-0.618218	2.16892e-09	0.024	0.108	3.55703e-05
Rnf130	3	0.273498	2.45332e-09	0.462	0.317	4.02344e-05
Ccl8	3	-0.859218	3.15296e-09	0.235	0.353	5.17085e-05
Atp1a1	3	0.267979	3.55922e-09	0.5	0.36	5.83712e-05
Blnk	3	-0.318947	4.84064e-09	0.036	0.124	7.93865e-05
Ifngr1	3	0.262442	5.01404e-09	0.563	0.42	8.22302e-05
Cebpd	3	0.263189	8.10906e-09	0.326	0.207	0.000132989
Rps21	3	-0.28464	1.12343e-08	0.858	0.881	0.000184242
Cd163	3	-0.621186	1.52391e-08	0.04	0.127	0.000249921
Tbc1d4	3	-0.354787	1.97584e-08	0.026	0.106	0.000324038
Irf2bp2	3	0.276407	2.97667e-08	0.532	0.395	0.000488173
Rps18	3	-0.304451	6.94721e-08	0.745	0.78	0.00113934
Rpl36	3	-0.269057	9.00697e-08	0.709	0.741	0.00147714
Hmox1	3	0.280379	1.45227e-07	0.372	0.251	0.00238172
S100a8	3	-1.73514	1.69276e-07	0.176	0.262	0.00277613
Satb1	3	-0.554133	1.85251e-07	0.03	0.101	0.00303812
Phlda1	3	0.265012	1.90616e-07	0.233	0.142	0.0031261
Ptma	3	-0.272878	1.9457e-07	0.82	0.847	0.00319095
Gm12840	3	-0.784178	2.0652e-07	0.051	0.128	0.00338693
Gm42418	3	0.351301	3.04717e-07	0.996	0.982	0.00499736
Gpr34	3	-0.263728	3.1076e-07	0.034	0.107	0.00509646
Ltc4s	3	-0.383296	4.43077e-07	0.047	0.123	0.00726646
Cd24a	3	-0.462385	4.73922e-07	0.146	0.244	0.00777233
Ltb	3	-0.474988	5.00276e-07	0.051	0.126	0.00820453
Igf1	3	-0.367222	5.0759e-07	0.036	0.108	0.00832448
Ly6a	3	-0.671859	6.12703e-07	0.128	0.213	0.0100483
H2-DMb2	3	-0.464575	6.17736e-07	0.038	0.108	0.0101309
Cd72	3	-0.452772	6.85189e-07	0.059	0.134	0.0112371
Ccdc152	3	-0.481403	7.53625e-07	0.103	0.192	0.0123595
Hmgn1	3	-0.399928	9.4135e-07	0.109	0.197	0.0154381
Cd63	3	-0.362346	2.66752e-06	0.221	0.317	0.0437474
Ccnd1	3	-0.363749	2.83761e-06	0.079	0.158	0.0465368
Dut	3	-0.436759	4.66517e-06	0.04	0.104	0.0765087
Rpl10a	3	-0.266545	5.40814e-06	0.69	0.711	0.0886935
Tubb5	3	-0.564712	5.44284e-06	0.387	0.433	0.0892626
Clec4b1	3	-0.436082	8.71636e-06	0.079	0.148	0.142948
Pf4	3	-0.417229	1.05565e-05	0.354	0.429	0.173126
Timp2	3	-0.585649	1.09426e-05	0.217	0.282	0.179459
Selenop	3	-0.586917	1.193e-05	0.591	0.581	0.195652
AA467197	3	0.428016	1.34761e-05	0.194	0.126	0.221009
Igfbp4	3	-0.277821	1.8542e-05	0.057	0.122	0.304089
Clec10a	3	-0.555297	3.71054e-05	0.123	0.19	0.608529
Cd36	3	-0.368621	4.29168e-05	0.081	0.147	0.703835
Stmn1	3	-0.589179	0.00010482	0.085	0.143	1
Csf3r	3	-0.262735	0.000149193	0.202	0.128	1
Ccnd2	3	-0.358588	0.000166703	0.097	0.16	1
Mmp9	3	-0.516532	0.000283724	0.055	0.105	1
Ptms	3	-0.419567	0.000341462	0.387	0.416	1
Ckb	3	-0.451564	0.000345672	0.235	0.29	1
Itsn1	3	-0.268868	0.000401696	0.057	0.105	1
Slamf9	3	-0.294332	0.000457667	0.099	0.154	1
Tbrg1	3	-0.34897	0.000458513	0.111	0.166	1
Serbp1	3	-0.297894	0.000581238	0.508	0.515	1
Cd83	3	-0.333226	0.00116237	0.15	0.207	1
Rpl15	3	-0.288545	0.00134548	0.54	0.545	1
Pdcd4	3	-0.339475	0.00172357	0.103	0.151	1
Actn1	3	-0.275255	0.00212602	0.069	0.112	1
Mtss1	3	-0.30176	0.00270232	0.144	0.192	1
Tspan3	3	-0.316024	0.00290621	0.095	0.14	1
Swap70	3	-0.281859	0.00307	0.13	0.177	1
Txnip	3	-0.422383	0.00331398	0.271	0.307	1
Ighm	3	-0.481205	0.00364261	0.206	0.253	1
Cxcl2	3	0.311705	0.0036597	0.482	0.426	1
Hmgn2	3	-0.502405	0.00371789	0.142	0.182	1
Lifr	3	-0.340711	0.0040137	0.126	0.167	1
Ap1b1	3	-0.250889	0.00567755	0.172	0.215	1
Npm1	3	-0.289551	0.00673005	0.555	0.537	1
Cd9	3	0.441814	0.00821639	0.265	0.229	1
Kcnq1ot1	3	-0.363527	0.00939097	0.146	0.188	1
Retnla	4	2.65666	6.86402e-141	0.64	0.165	1.1257e-136
Crip1	4	1.15646	3.53547e-133	0.982	0.822	5.79817e-129
Ccl6	4	1.07184	3.91304e-121	0.977	0.699	6.41739e-117
Fn1	4	1.2249	1.45561e-112	0.894	0.442	2.38721e-108
Mgl2	4	1.63302	2.07023e-112	0.604	0.162	3.39518e-108
Lpl	4	1.67192	3.49856e-109	0.583	0.156	5.73764e-105
Aldh1a2	4	0.584191	2.54411e-77	0.179	0.014	4.17234e-73
S100a10	4	0.994997	3.85878e-74	0.845	0.547	6.3284e-70
Clec4b1	4	1.10498	1.01801e-69	0.422	0.112	1.66953e-65
S100a6	4	0.774387	9.57118e-67	0.93	0.72	1.56967e-62
Ear2	4	1.30927	9.09771e-66	0.347	0.08	1.49202e-61
Anxa2	4	0.963671	1.63729e-65	0.808	0.536	2.68516e-61
Tnip3	4	1.07063	5.05122e-55	0.417	0.127	8.28401e-51
S100a4	4	0.698536	1.32722e-50	0.86	0.574	2.17663e-46
Cd226	4	0.872467	1.44194e-48	0.251	0.054	2.36478e-44
Apoe	4	-1.12387	6.68908e-45	0.635	0.86	1.09701e-40
Tagln2	4	0.779224	3.57293e-43	0.756	0.545	5.8596e-39
Ccl9	4	0.798836	2.46527e-40	0.736	0.518	4.04304e-36
Pclaf	4	0.946863	1.98101e-38	0.202	0.043	3.24885e-34
Gfra2	4	0.36343	1.09587e-37	0.145	0.022	1.79723e-33
F7	4	0.634403	9.47899e-37	0.127	0.017	1.55455e-32
Mki67	4	0.816267	6.68553e-36	0.176	0.035	1.09643e-31
Mmp12	4	0.760027	7.70559e-36	0.197	0.043	1.26372e-31
Cavin1	4	0.4322	4.17059e-35	0.106	0.012	6.83977e-31
H1f5	4	0.810133	1.2722e-34	0.153	0.027	2.0864e-30
Plxdc2	4	0.481255	4.60847e-33	0.158	0.03	7.55789e-29
Ly6e	4	-0.700466	1.19744e-32	0.492	0.748	1.9638e-28
Tmsb4x	4	0.253115	3.25394e-32	0.997	0.998	5.33647e-28
Lmna	4	0.81088	3.6308e-32	0.523	0.27	5.95451e-28
Prelid2	4	0.565266	4.54254e-32	0.187	0.043	7.44977e-28
Fth1	4	-0.636535	1.70974e-31	0.933	0.972	2.80398e-27
Rrm2	4	0.725588	6.37901e-31	0.148	0.029	1.04616e-26
Vim	4	0.490918	8.64972e-31	0.886	0.719	1.41855e-26
Mcub	4	0.936927	3.87098e-30	0.422	0.209	6.34841e-26
H2-DMb1	4	0.701733	3.21975e-29	0.619	0.396	5.28038e-25
Pdlim1	4	0.707689	2.43692e-26	0.277	0.102	3.99656e-22
Mmp19	4	0.742568	1.18972e-25	0.326	0.134	1.95114e-21
Rras2	4	0.506622	8.40413e-25	0.168	0.044	1.37828e-20
Gpx1	4	0.397008	1.54071e-24	0.878	0.778	2.52677e-20
Crip2	4	0.468899	2.02921e-24	0.117	0.023	3.3279e-20
Top2a	4	0.683912	3.26819e-24	0.153	0.038	5.35983e-20
Capg	4	0.698246	3.54725e-24	0.523	0.318	5.8175e-20
Tuba1b	4	0.704076	3.48674e-22	0.617	0.455	5.71825e-18
Selenop	4	-0.908873	3.87972e-22	0.381	0.602	6.36275e-18
Clec4a2	4	0.656517	7.82456e-22	0.521	0.325	1.28323e-17
Stmn1	4	0.865806	1.64579e-21	0.285	0.122	2.69909e-17
Malat1	4	-0.394896	1.80807e-21	0.961	0.985	2.96524e-17
H2-DMa	4	0.567099	1.68128e-20	0.604	0.416	2.75731e-16
Itm2b	4	-0.498114	1.94959e-20	0.637	0.818	3.19732e-16
Fcrls	4	0.61984	1.96476e-20	0.376	0.184	3.22221e-16
Fgfr1	4	0.468332	2.63893e-20	0.218	0.078	4.32784e-16
S100a8	4	-2.08357	3.82202e-20	0.06	0.271	6.26811e-16
Lyz1	4	1.25315	8.69439e-20	0.202	0.073	1.42588e-15
Cd200r1	4	0.615634	8.75375e-20	0.244	0.098	1.43562e-15
Spp1	4	-1.73133	1.43861e-19	0.075	0.281	2.35932e-15
Rps27	4	-0.423228	4.43043e-19	0.746	0.866	7.26591e-15
Birc5	4	0.502149	6.13056e-19	0.109	0.025	1.00541e-14
Ptma	4	0.371608	3.59016e-18	0.912	0.837	5.88787e-14
Zfp36l1	4	-0.644421	9.33898e-18	0.324	0.538	1.53159e-13
Dok2	4	0.637677	1.29123e-17	0.345	0.185	2.11762e-13
Cd81	4	0.691272	1.33964e-17	0.433	0.262	2.19702e-13
S100a9	4	-2.06997	7.97768e-17	0.067	0.254	1.30834e-12
Ank	4	0.537576	1.34189e-16	0.202	0.08	2.2007e-12
Actg1	4	0.254214	2.01036e-16	0.956	0.907	3.29698e-12
Tubb5	4	0.656158	2.28593e-16	0.554	0.415	3.74892e-12
Tubb2a	4	0.706663	2.29388e-16	0.352	0.196	3.76196e-12
Rpl18a	4	-0.422124	6.6771e-16	0.699	0.822	1.09504e-11
S100a11	4	0.394875	1.26731e-15	0.785	0.671	2.0784e-11
Ppt1	4	-0.655689	3.7917e-15	0.142	0.33	6.21838e-11
Ms4a7	4	-0.82927	5.30814e-15	0.106	0.289	8.70535e-11
Irf8	4	-0.736901	5.95745e-15	0.14	0.323	9.77022e-11
Lst1	4	-0.742672	9.21541e-15	0.251	0.428	1.51133e-10
Sept11	4	0.688504	9.97336e-15	0.329	0.186	1.63563e-10
Rps9	4	-0.285396	1.1404e-14	0.891	0.92	1.87026e-10
Lyz2	4	0.257043	1.42565e-14	0.979	0.889	2.33807e-10
Phlda1	4	0.668445	2.19956e-14	0.275	0.14	3.60728e-10
Ms4a6c	4	-0.623827	4.11857e-14	0.345	0.509	6.75445e-10
Socs6	4	0.584338	4.59295e-14	0.231	0.108	7.53243e-10
mt-Rnr2	4	-0.370446	8.90259e-14	0.878	0.91	1.46003e-09
Cd2	4	0.3818	9.11867e-14	0.161	0.06	1.49546e-09
Stk17b	4	-0.609234	1.38933e-13	0.218	0.395	2.27851e-09
Mpeg1	4	-0.578841	1.54392e-13	0.277	0.453	2.53203e-09
H2ac8	4	0.528973	1.67651e-13	0.119	0.038	2.74948e-09
Rhoc	4	0.522249	1.94628e-13	0.207	0.093	3.1919e-09
Aif1	4	-0.672385	3.05016e-13	0.21	0.379	5.00226e-09
Tppp3	4	0.492841	3.54151e-13	0.295	0.156	5.80808e-09
Abca1	4	-0.689841	3.63737e-13	0.075	0.232	5.96528e-09
Set	4	0.505127	6.61171e-13	0.552	0.425	1.08432e-08
Dhrs9	4	0.36972	7.12753e-13	0.109	0.034	1.16892e-08
Ccnd2	4	0.709199	1.04176e-12	0.269	0.141	1.70849e-08
Cxcr4	4	-0.651809	1.1799e-12	0.075	0.229	1.93503e-08
H2-K1	4	-0.42274	2.3662e-12	0.588	0.718	3.88057e-08
Il1b	4	-0.852654	5.47703e-12	0.451	0.577	8.98233e-08
Gda	4	0.472528	8.73324e-12	0.5	0.361	1.43225e-07
Ptpn18	4	-0.475353	9.49521e-12	0.332	0.501	1.55721e-07
Hopx	4	0.594361	1.05719e-11	0.228	0.115	1.73378e-07
Rps11	4	-0.294625	1.07323e-11	0.806	0.883	1.76009e-07
Gpr183	4	-0.56151	1.19843e-11	0.039	0.168	1.96542e-07
Ybx3	4	0.586525	1.44807e-11	0.301	0.176	2.37484e-07
Ighm	4	-0.732101	1.73775e-11	0.111	0.262	2.84992e-07
Mrps6	4	0.272638	1.80703e-11	0.168	0.072	2.96353e-07
Serinc3	4	-0.498404	1.96088e-11	0.365	0.525	3.21585e-07
Ahnak	4	0.344857	2.02454e-11	0.687	0.546	3.32024e-07
Csf3r	4	-0.592897	2.10177e-11	0.026	0.148	3.4469e-07
Dbi	4	0.455829	2.22263e-11	0.565	0.45	3.64511e-07
Neurl3	4	-0.473095	2.43919e-11	0.08	0.221	4.00027e-07
Lgals3	4	0.368912	3.47433e-11	0.705	0.595	5.6979e-07
Apobec3	4	-0.497121	4.04793e-11	0.14	0.291	6.6386e-07
Ifitm1	4	-1.07208	5.85408e-11	0.075	0.211	9.6007e-07
Arl4c	4	-0.521961	6.2009e-11	0.135	0.282	1.01695e-06
Mylip	4	-0.362605	7.76836e-11	0.01	0.118	1.27401e-06
Smc2	4	0.577888	7.83702e-11	0.166	0.074	1.28527e-06
Skil	4	-0.435847	8.68442e-11	0.142	0.301	1.42425e-06
B2m	4	-0.274882	1.01329e-10	0.785	0.895	1.66179e-06
Tspan3	4	0.448116	1.06167e-10	0.236	0.124	1.74114e-06
Ltb	4	-0.702215	1.19508e-10	0.018	0.127	1.95994e-06
Batf3	4	0.550203	1.31709e-10	0.244	0.132	2.16003e-06
Cd36	4	0.566811	1.44197e-10	0.244	0.129	2.36483e-06
Cx3cr1	4	-0.640582	1.98774e-10	0.065	0.193	3.25989e-06
Cxcl16	4	-0.623616	2.44853e-10	0.132	0.273	4.01559e-06
Ifi205	4	-0.766959	3.38055e-10	0.018	0.123	5.54411e-06
Csf2ra	4	0.541234	3.53559e-10	0.42	0.305	5.79837e-06
Tsc22d3	4	-0.507079	3.8217e-10	0.187	0.334	6.26759e-06
Rps21	4	-0.316051	5.28017e-10	0.86	0.88	8.65948e-06
Ssh2	4	-0.291843	5.94548e-10	0.132	0.28	9.75059e-06
F10	4	0.300199	6.24721e-10	0.166	0.075	1.02454e-05
Il1r2	4	-0.621766	6.48816e-10	0.018	0.123	1.06406e-05
Ifi204	4	-0.550382	7.42509e-10	0.14	0.279	1.21772e-05
Rassf4	4	0.498639	8.80963e-10	0.399	0.285	1.44478e-05
Trbc2	4	-1.17755	9.58955e-10	0.018	0.119	1.57269e-05
Mrc1	4	0.338018	1.27192e-09	0.596	0.438	2.08594e-05
Smdt1	4	0.417597	1.46336e-09	0.552	0.462	2.39992e-05
Atad2	4	0.503213	1.66619e-09	0.179	0.087	2.73255e-05
Ccdc152	4	-0.648723	1.67293e-09	0.07	0.193	2.74361e-05
Abi3	4	-0.302615	1.6928e-09	0.031	0.14	2.77619e-05
Slamf9	4	0.42834	1.94889e-09	0.246	0.138	3.19619e-05
Ms4a6b	4	-0.469629	3.83432e-09	0.218	0.363	6.28829e-05
Prkar2a	4	0.492483	3.8428e-09	0.249	0.142	6.30219e-05
Qpct	4	0.293407	4.1414e-09	0.127	0.053	6.79189e-05
Tnfaip2	4	-0.579622	4.31251e-09	0.052	0.161	7.07252e-05
Anxa1	4	0.429643	4.91217e-09	0.466	0.348	8.05596e-05
Lgmn	4	-0.470206	5.02776e-09	0.417	0.544	8.24552e-05
Il17ra	4	-0.327702	5.99028e-09	0.075	0.195	9.82406e-05
Rrm1	4	0.563741	7.04026e-09	0.137	0.062	0.00011546
Rbpj	4	0.48644	9.01829e-09	0.443	0.34	0.0001479
Cbr2	4	-0.634329	9.41696e-09	0.08	0.196	0.000154438
Ccl8	4	-0.873352	9.47293e-09	0.22	0.351	0.000155356
Arhgap45	4	-0.328025	9.73629e-09	0.142	0.273	0.000159675
Rpl17	4	-0.311689	1.01953e-08	0.754	0.82	0.000167203
Oxct1	4	0.507964	1.09502e-08	0.282	0.179	0.000179584
Clec4d	4	-0.508981	1.25309e-08	0.08	0.198	0.000205507
Btg1	4	-0.340122	1.2638e-08	0.516	0.649	0.000207264
Chil3	4	-0.671388	1.31213e-08	0.041	0.146	0.000215189
Acot7	4	0.436928	1.35096e-08	0.181	0.093	0.000221557
Ms4a4c	4	-0.58716	1.38114e-08	0.135	0.26	0.000226507
Hsp90b1	4	0.347319	1.47193e-08	0.668	0.584	0.000241397
Siva1	4	0.611166	1.61931e-08	0.277	0.175	0.000265567
Cited2	4	-0.543754	1.67095e-08	0.155	0.282	0.000274035
Ptprcap	4	-0.584117	1.73525e-08	0.016	0.103	0.000284581
Rps27l	4	0.429639	1.94842e-08	0.544	0.466	0.000319541
Cst3	4	-0.635998	2.00366e-08	0.858	0.882	0.0003286
AW112010	4	-0.690161	2.04132e-08	0.07	0.178	0.000334776
Mt1	4	0.356583	2.21007e-08	0.58	0.48	0.000362451
Sorl1	4	-0.381681	2.48059e-08	0.083	0.198	0.000406816
Ifitm2	4	-0.356435	2.54098e-08	0.689	0.739	0.000416721
Ly6a	4	-0.681377	2.88031e-08	0.098	0.214	0.000472371
Igkc	4	-1.48696	2.9569e-08	0.031	0.124	0.000484931
Supt4a	4	-0.409008	3.10349e-08	0.181	0.311	0.000508972
Tgfbr1	4	-0.302006	3.27056e-08	0.044	0.144	0.000536372
Olfm1	4	0.393488	3.35882e-08	0.378	0.265	0.000550846
Slfn5	4	-0.448728	3.72593e-08	0.179	0.312	0.000611052
Kmt2e	4	-0.335339	3.90884e-08	0.189	0.319	0.000641049
Fchsd2	4	-0.458131	4.42322e-08	0.062	0.164	0.000725409
Tut7	4	-0.344614	5.17824e-08	0.187	0.318	0.000849232
Cd33	4	-0.340112	5.36858e-08	0.054	0.158	0.000880447
Arg1	4	-0.831042	5.87463e-08	0.041	0.137	0.000963439
Stab1	4	-0.48819	7.65859e-08	0.104	0.223	0.00125601
Maf	4	-0.493517	7.69635e-08	0.254	0.381	0.0012622
Tmem243	4	-0.341053	8.28688e-08	0.078	0.183	0.00135905
Itga6	4	-0.286358	8.35917e-08	0.028	0.117	0.0013709
Lgals1	4	0.254253	8.43078e-08	0.697	0.6	0.00138265
Cyfip2	4	-0.289028	8.82734e-08	0.021	0.105	0.00144768
Abr	4	-0.315729	9.4149e-08	0.049	0.144	0.00154404
Rbm39	4	-0.349992	9.5288e-08	0.378	0.513	0.00156272
Limd2	4	-0.312583	9.55002e-08	0.137	0.261	0.0015662
Mxd1	4	-0.50274	1.13895e-07	0.06	0.16	0.00186788
Tbxas1	4	0.479889	1.14929e-07	0.246	0.151	0.00188483
Prdx6	4	-0.393209	1.18514e-07	0.148	0.264	0.00194363
Ahcyl2	4	0.537798	1.35255e-07	0.249	0.158	0.00221818
CT010467.1	4	-0.306431	1.3579e-07	0.381	0.541	0.00222696
Cd82	4	-0.300916	1.51648e-07	0.028	0.113	0.00248702
C3ar1	4	-0.426728	1.52618e-07	0.174	0.288	0.00250293
Emp3	4	0.284468	1.63522e-07	0.632	0.544	0.00268176
Capn2	4	0.485134	1.67928e-07	0.301	0.203	0.00275403
Timp1	4	0.359288	1.80219e-07	0.137	0.067	0.00295559
Arrb2	4	-0.400911	1.87991e-07	0.145	0.256	0.00308305
Otulinl	4	-0.322238	1.93065e-07	0.166	0.284	0.00316627
Trf	4	-0.481991	2.24128e-07	0.233	0.349	0.00367571
Mir6236	4	-0.34495	2.66932e-07	0.425	0.57	0.00437769
Glul	4	-0.442213	2.80205e-07	0.14	0.25	0.00459537
Psma4	4	0.464934	2.86108e-07	0.44	0.362	0.00469216
Ltb4r1	4	0.390119	3.19892e-07	0.246	0.152	0.00524623
Retreg1	4	-0.343923	3.231e-07	0.07	0.166	0.00529884
Ypel3	4	-0.297793	3.3118e-07	0.142	0.257	0.00543135
Stxbp6	4	0.300417	3.3443e-07	0.15	0.076	0.00548466
Dtymk	4	0.448776	3.47999e-07	0.205	0.12	0.00570718
Ran	4	0.379349	3.57278e-07	0.495	0.409	0.00585936
Igfbp6	4	-0.386615	3.65784e-07	0.028	0.109	0.00599886
Cd300c2	4	-0.45096	3.75631e-07	0.244	0.358	0.00616036
Ms4a6d	4	-0.425769	3.82839e-07	0.251	0.369	0.00627856
Tpm3	4	0.363044	4.07125e-07	0.593	0.546	0.00667685
Cd300lf	4	-0.386593	4.21511e-07	0.052	0.143	0.00691279
Ctsl	4	-0.479254	5.29778e-07	0.285	0.408	0.00868835
Cycs	4	0.445471	5.33621e-07	0.422	0.334	0.00875138
Krit1	4	-0.338118	5.59736e-07	0.104	0.208	0.00917968
Son	4	-0.276849	5.77466e-07	0.324	0.463	0.00947044
Cmtm7	4	-0.366056	5.82968e-07	0.194	0.309	0.00956067
Tgm2	4	-0.390324	5.83856e-07	0.041	0.126	0.00957525
Pbx1	4	-0.297035	6.36991e-07	0.028	0.107	0.0104467
Glipr2	4	0.45027	7.13537e-07	0.21	0.125	0.011702
Ly9	4	-0.310497	7.533e-07	0.036	0.117	0.0123541
Kcnn4	4	0.27838	8.12364e-07	0.176	0.098	0.0133228
Txnip	4	-0.435644	8.22468e-07	0.199	0.313	0.0134885
Cdkn1b	4	-0.264958	8.45297e-07	0.119	0.226	0.0138629
Alcam	4	0.475447	1.00326e-06	0.293	0.2	0.0164534
Mef2a	4	-0.301218	1.0322e-06	0.236	0.354	0.0169281
Cass4	4	0.302803	1.05821e-06	0.114	0.053	0.0173546
Unc119	4	0.352013	1.10916e-06	0.218	0.132	0.0181902
Ifitm6	4	0.351527	1.12773e-06	0.212	0.128	0.0184948
Nfatc1	4	-0.377034	1.13621e-06	0.075	0.165	0.0186338
Dusp6	4	-0.348499	1.16991e-06	0.096	0.197	0.0191865
Ybx1	4	0.261576	1.26002e-06	0.666	0.621	0.0206642
Rala	4	-0.341244	1.4246e-06	0.14	0.24	0.0233634
Cfp	4	0.338466	1.45802e-06	0.5	0.413	0.0239116
Ets1	4	-0.428173	1.50718e-06	0.028	0.105	0.0247178
Tspan5	4	0.252612	1.5473e-06	0.114	0.054	0.0253757
Eef1b2	4	-0.339666	1.57715e-06	0.523	0.629	0.0258652
Adap2	4	-0.265686	1.59383e-06	0.047	0.129	0.0261388
Itgax	4	0.311011	1.74083e-06	0.192	0.111	0.0285496
Capza2	4	0.321452	1.76129e-06	0.588	0.525	0.0288851
Cd300a	4	-0.316219	1.8842e-06	0.161	0.264	0.0309009
Map1lc3b	4	-0.291682	1.92794e-06	0.241	0.36	0.0316183
Runx1	4	-0.353778	1.93225e-06	0.215	0.328	0.0316889
Pnrc1	4	-0.351485	1.98407e-06	0.246	0.363	0.0325387
Mt2	4	0.327737	2.01209e-06	0.148	0.078	0.0329983
Ywhaz	4	0.341968	2.11791e-06	0.528	0.466	0.0347337
Rsrp1	4	-0.284216	2.13898e-06	0.29	0.414	0.0350792
Eif5a	4	0.387235	2.25058e-06	0.539	0.495	0.0369095
Gcnt1	4	-0.262998	2.33026e-06	0.047	0.127	0.0382163
Myof	4	0.429481	2.50178e-06	0.251	0.164	0.0410293
Tuba1a	4	0.50679	2.6247e-06	0.316	0.232	0.0430451
Gm6377	4	-0.360607	2.75478e-06	0.085	0.176	0.0451784
Zyx	4	0.486397	2.97131e-06	0.42	0.344	0.0487295
Anp32b	4	0.420445	3.02131e-06	0.495	0.428	0.0495496
Tapbp	4	-0.315542	3.02233e-06	0.225	0.339	0.0495662
Mcm5	4	0.428344	3.06741e-06	0.111	0.055	0.0503055
Peli1	4	-0.289544	3.55163e-06	0.119	0.216	0.0582468
Rps7	4	-0.250137	3.66081e-06	0.744	0.806	0.0600372
Nfat5	4	-0.313565	3.66164e-06	0.096	0.185	0.060051
Plxnd1	4	0.408057	3.83263e-06	0.295	0.207	0.0628551
Birc3	4	-0.294235	3.98762e-06	0.124	0.22	0.065397
Mthfd2	4	0.348768	3.99066e-06	0.155	0.086	0.0654468
Sdcbp	4	-0.293109	4.17497e-06	0.381	0.507	0.0684696
Ranbp1	4	0.486811	4.67951e-06	0.404	0.326	0.076744
Ifi211	4	-0.427488	5.02453e-06	0.08	0.165	0.0824023
Ier3	4	-0.509179	5.03062e-06	0.288	0.395	0.0825022
Cks1b	4	0.286244	5.15149e-06	0.114	0.057	0.0844844
Ntpcr	4	-0.323303	5.47383e-06	0.075	0.16	0.0897709
Napsa	4	-0.406039	5.68391e-06	0.176	0.277	0.0932161
Sp100	4	-0.293833	5.79029e-06	0.194	0.301	0.0949608
Acer3	4	0.481851	5.87643e-06	0.293	0.208	0.0963735
Ass1	4	-0.28493	5.96894e-06	0.036	0.109	0.0978906
Lcp1	4	-0.262263	6.13972e-06	0.472	0.594	0.100691
Gas6	4	-0.581198	6.49184e-06	0.067	0.148	0.106466
Lyst	4	-0.354251	6.78683e-06	0.073	0.155	0.111304
Ppp1r12a	4	-0.30035	6.91423e-06	0.166	0.265	0.113393
Fgl2	4	-0.386286	7.10192e-06	0.158	0.256	0.116472
C1qc	4	-0.453947	7.12696e-06	0.472	0.543	0.116882
Ninj1	4	-0.414742	7.44629e-06	0.155	0.254	0.122119
Pfdn5	4	-0.281114	7.64833e-06	0.37	0.497	0.125433
Ep300	4	-0.25787	8.02833e-06	0.179	0.281	0.131665
Dennd4a	4	-0.333281	8.03118e-06	0.184	0.286	0.131711
Cd9	4	-0.516452	8.17923e-06	0.145	0.242	0.134139
Ppil1	4	0.288607	8.41909e-06	0.114	0.057	0.138073
Dek	4	0.408933	8.8019e-06	0.425	0.346	0.144351
Fnbp1	4	-0.422847	8.9984e-06	0.184	0.279	0.147574
Cd47	4	-0.285889	9.54749e-06	0.389	0.506	0.156579
Plp2	4	0.428506	9.6073e-06	0.269	0.185	0.15756
F630028O10Rik	4	-0.354449	9.85509e-06	0.057	0.134	0.161623
Kdm7a	4	-0.2568	9.89205e-06	0.202	0.307	0.16223
Eif4g3	4	-0.331932	9.99781e-06	0.148	0.239	0.163964
Grina	4	-0.390519	1.07005e-05	0.145	0.237	0.175489
Tnrc6b	4	-0.333731	1.09165e-05	0.119	0.204	0.17903
Eps8	4	0.4644	1.11993e-05	0.28	0.199	0.183669
Mpp6	4	0.34893	1.13152e-05	0.236	0.157	0.185569
Vdac1	4	0.482602	1.14904e-05	0.298	0.215	0.188443
Sgk1	4	-0.366248	1.19878e-05	0.075	0.155	0.1966
Mgst1	4	-0.289564	1.21442e-05	0.041	0.113	0.199165
Gcnt2	4	-0.299397	1.32e-05	0.057	0.132	0.216479
Orc6	4	0.290884	1.35516e-05	0.109	0.055	0.222246
Ccdc88a	4	0.374823	1.39843e-05	0.303	0.222	0.229342
Adam15	4	0.434634	1.4023e-05	0.293	0.213	0.229977
Nrip1	4	-0.296354	1.40231e-05	0.085	0.167	0.229979
Cotl1	4	0.289389	1.48553e-05	0.588	0.561	0.243628
Cd63	4	-0.396341	1.55167e-05	0.215	0.315	0.254474
Ifi207	4	-0.297718	1.62981e-05	0.187	0.286	0.267289
Rassf2	4	-0.34772	1.68444e-05	0.15	0.241	0.276248
Mmp14	4	-0.261956	1.68661e-05	0.052	0.125	0.276604
Glrx	4	0.347529	1.68903e-05	0.236	0.155	0.277
B4galt1	4	-0.271384	1.74037e-05	0.114	0.202	0.28542
C5ar1	4	-0.294052	1.78498e-05	0.241	0.344	0.292736
Ccnt1	4	-0.408455	1.80356e-05	0.093	0.174	0.295784
Hebp1	4	-0.264243	1.87102e-05	0.08	0.16	0.306847
Sept9	4	0.455517	2.04408e-05	0.311	0.234	0.335228
Uba52	4	-0.270751	2.18552e-05	0.21	0.307	0.358426
Gabarapl2	4	-0.306563	2.29795e-05	0.171	0.264	0.376863
Ccl12	4	-0.504421	2.32033e-05	0.078	0.156	0.380533
Nop16	4	0.296894	2.35471e-05	0.148	0.086	0.386172
Rgs2	4	-0.297104	2.44537e-05	0.262	0.372	0.401041
Ifngr2	4	-0.278272	2.46786e-05	0.187	0.28	0.404729
Arhgap15	4	-0.276517	2.55485e-05	0.142	0.232	0.418995
Msr1	4	-0.31269	2.60337e-05	0.122	0.209	0.426953
Cbx5	4	0.41726	2.68967e-05	0.155	0.092	0.441106
St3gal5	4	0.270457	2.75847e-05	0.142	0.079	0.452389
Fyb	4	-0.32011	2.75875e-05	0.256	0.355	0.452435
Wwp1	4	-0.407905	2.78069e-05	0.114	0.197	0.456032
Msrb1	4	-0.376659	2.87177e-05	0.249	0.344	0.47097
Ifngr1	4	-0.286493	2.88766e-05	0.342	0.446	0.473576
Pepd	4	0.275064	3.00031e-05	0.264	0.186	0.492052
Clec5a	4	-0.354909	3.18694e-05	0.057	0.126	0.522659
Ldha	4	0.296706	3.30748e-05	0.528	0.472	0.542426
Gm2a	4	0.284172	3.33042e-05	0.624	0.562	0.546188
Gas5	4	-0.324504	3.33074e-05	0.262	0.363	0.546241
Pycard	4	0.389261	3.34666e-05	0.407	0.334	0.548853
Bcl6	4	-0.255565	3.54762e-05	0.06	0.129	0.581809
Gpsm3	4	-0.253943	3.83728e-05	0.22	0.317	0.629313
Itm2c	4	-0.321615	3.93686e-05	0.187	0.277	0.645645
Vgll4	4	-0.269876	3.94146e-05	0.067	0.138	0.6464
Adssl1	4	0.358593	3.94834e-05	0.22	0.148	0.647528
Me2	4	0.324505	4.06211e-05	0.205	0.134	0.666186
Ttyh3	4	-0.308082	4.1653e-05	0.109	0.187	0.683109
Sh3kbp1	4	0.417863	4.17282e-05	0.298	0.226	0.684343
1600014C10Rik	4	-0.274925	4.25633e-05	0.044	0.109	0.698038
Shisa5	4	-0.254557	4.30798e-05	0.319	0.428	0.706509
Atp11b	4	-0.2584	4.4346e-05	0.096	0.174	0.727275
Cd84	4	0.370662	4.50298e-05	0.311	0.232	0.738489
Slc43a2	4	-0.253035	4.55547e-05	0.132	0.217	0.747097
Svbp	4	-0.259194	4.88713e-05	0.083	0.16	0.801489
Adam8	4	0.278724	4.94578e-05	0.231	0.153	0.811108
Tbc1d4	4	-0.349117	5.11661e-05	0.039	0.102	0.839124
Ythdc1	4	-0.255523	5.24986e-05	0.171	0.258	0.860977
Sms	4	0.272714	5.27816e-05	0.163	0.098	0.865619
Tlr2	4	-0.291846	5.61053e-05	0.104	0.183	0.920127
Rnase4	4	-0.299438	5.65154e-05	0.096	0.175	0.926853
Psme1	4	-0.261314	5.69838e-05	0.386	0.492	0.934535
Ssr1	4	0.447251	6.37935e-05	0.342	0.273	1
Hexb	4	-0.364566	6.63364e-05	0.225	0.313	1
Adgre1	4	-0.395784	6.73646e-05	0.202	0.286	1
Cd37	4	-0.31594	6.81104e-05	0.163	0.249	1
Nfe2l2	4	-0.280396	6.99958e-05	0.212	0.304	1
Efcab14	4	-0.254577	7.04753e-05	0.075	0.144	1
Utp18	4	0.325797	7.21164e-05	0.179	0.114	1
Vat1	4	0.317051	7.29108e-05	0.194	0.125	1
Cd44	4	0.350268	7.30882e-05	0.49	0.42	1
Iqgap1	4	0.270262	7.37086e-05	0.58	0.542	1
Ap1s1	4	0.372651	7.51024e-05	0.212	0.142	1
Fcgr1	4	-0.395707	7.62624e-05	0.176	0.259	1
Tspo	4	0.283187	7.75974e-05	0.624	0.592	1
Aldh2	4	-0.285243	7.83018e-05	0.179	0.266	1
Taldo1	4	-0.289387	7.97102e-05	0.37	0.471	1
Kcnq1ot1	4	-0.289611	8.00094e-05	0.109	0.19	1
Znrd1	4	-0.316699	8.36329e-05	0.117	0.191	1
Il16	4	-0.266013	8.59611e-05	0.057	0.121	1
Snrpd1	4	0.437148	8.86713e-05	0.329	0.259	1
Prkd3	4	0.364554	8.89325e-05	0.174	0.11	1
Trim30a	4	-0.272297	9.2938e-05	0.207	0.299	1
Adrb2	4	-0.34087	9.56364e-05	0.047	0.111	1
Svil	4	0.419443	9.61448e-05	0.228	0.159	1
Rogdi	4	-0.341591	0.000102489	0.044	0.103	1
Adora2b	4	0.312413	0.000104504	0.114	0.063	1
Eno1	4	0.330162	0.000104837	0.446	0.386	1
Acp5	4	-0.308871	0.000105924	0.065	0.131	1
Gm26917	4	-0.335939	0.000106525	0.088	0.159	1
Stat1	4	-0.342884	0.000110939	0.117	0.19	1
Ptk2b	4	-0.253291	0.000112873	0.083	0.151	1
Ptgs2	4	-0.623482	0.000123747	0.085	0.155	1
Pgk1	4	0.32087	0.000127235	0.396	0.326	1
Lyar	4	0.326223	0.000127436	0.181	0.117	1
Wdfy4	4	-0.397689	0.000128736	0.111	0.183	1
Slc25a20	4	-0.371866	0.000132048	0.054	0.115	1
Gmnn	4	0.383732	0.000133951	0.132	0.079	1
AA467197	4	-0.501254	0.00013466	0.073	0.14	1
Rgs10	4	-0.330151	0.000135311	0.29	0.376	1
Entpd1	4	-0.274367	0.000137642	0.091	0.159	1
Frmd4b	4	-0.362424	0.000139856	0.096	0.166	1
Hp	4	-0.310812	0.000142399	0.07	0.14	1
Wbp2	4	-0.302653	0.000148887	0.08	0.146	1
Gpr171	4	-0.339251	0.000153579	0.073	0.139	1
Epc1	4	-0.250937	0.000168471	0.073	0.136	1
Ctsb	4	-0.332054	0.000174523	0.666	0.732	1
Aida	4	0.274214	0.00017531	0.163	0.103	1
Tpm4	4	0.325499	0.000189614	0.438	0.374	1
Cox5a	4	0.316531	0.000190576	0.534	0.495	1
Mrpl33	4	0.312078	0.000198418	0.438	0.379	1
Lilr4b	4	0.367152	0.000208543	0.363	0.291	1
Marcksl1	4	-0.301415	0.000210898	0.205	0.292	1
H2-Q7	4	-0.38922	0.000238721	0.106	0.174	1
Sesn1	4	-0.281526	0.000247445	0.052	0.109	1
Fosb	4	-0.25479	0.000247797	0.308	0.406	1
Kcnab2	4	0.273789	0.000251875	0.142	0.087	1
Irf7	4	-0.346992	0.000285224	0.096	0.164	1
Lcp2	4	-0.26835	0.000292959	0.171	0.249	1
Glipr1	4	-0.34818	0.000295003	0.098	0.164	1
Cdkn1a	4	0.318213	0.000295126	0.378	0.302	1
Ly6c2	4	-0.299714	0.000300585	0.073	0.14	1
Rnf149	4	-0.292187	0.00031736	0.114	0.183	1
Hbp1	4	-0.285982	0.000319166	0.085	0.148	1
Clec12a	4	-0.255114	0.00032752	0.166	0.245	1
Pkm	4	0.272204	0.000328378	0.505	0.453	1
Fcgrt	4	-0.309904	0.000359341	0.179	0.257	1
Tubb6	4	0.324026	0.000398897	0.246	0.183	1
C1qa	4	-0.393166	0.000437899	0.567	0.602	1
Camk1d	4	-0.332108	0.000448601	0.132	0.199	1
Cfh	4	-0.378727	0.000469605	0.155	0.227	1
Ncl	4	0.261276	0.000484009	0.497	0.459	1
F13a1	4	-0.375941	0.000488261	0.285	0.362	1
Gar1	4	0.272261	0.000508389	0.145	0.092	1
Sec11c	4	0.383947	0.000509399	0.363	0.307	1
Pbdc1	4	0.256713	0.000521063	0.187	0.126	1
Chrac1	4	-0.269379	0.000535354	0.109	0.172	1
Gadd45g	4	0.295138	0.000594725	0.142	0.09	1
Trerf1	4	0.317471	0.00060735	0.202	0.143	1
Colgalt1	4	0.446946	0.000615422	0.272	0.215	1
Ppp1r14b	4	0.356087	0.000633462	0.342	0.284	1
Pkib	4	-0.289336	0.000633756	0.088	0.148	1
Tkt	4	0.332003	0.000642466	0.407	0.354	1
Oasl2	4	-0.263186	0.000706599	0.096	0.158	1
Slc25a5	4	0.289239	0.000731774	0.518	0.482	1
Ciao2a	4	0.309402	0.000759447	0.306	0.243	1
Metrnl	4	0.320221	0.000770709	0.373	0.319	1
Plbd1	4	-0.331182	0.000800362	0.316	0.387	1
Itgb2	4	0.384251	0.000805138	0.415	0.366	1
Cnn2	4	-0.250882	0.000806442	0.241	0.323	1
Cdk2ap1	4	0.277404	0.000822023	0.256	0.194	1
Etfb	4	0.277387	0.000826038	0.313	0.255	1
Blvrb	4	-0.307484	0.000837315	0.158	0.225	1
Hook3	4	-0.289728	0.000923318	0.155	0.222	1
Flna	4	0.269805	0.000929493	0.417	0.359	1
Hsp90aa1	4	0.30784	0.000964556	0.456	0.415	1
Cyp4f18	4	-0.346223	0.000971874	0.14	0.202	1
Lig1	4	0.371401	0.000977548	0.101	0.06	1
Prelid1	4	0.36143	0.000981991	0.42	0.375	1
Ccl24	4	0.397543	0.00100238	0.13	0.082	1
Hmgb1	4	0.310969	0.00102225	0.49	0.448	1
Arhgdia	4	0.303941	0.00104503	0.482	0.456	1
Parp14	4	-0.341924	0.00104985	0.119	0.178	1
Pygl	4	-0.278363	0.00109163	0.06	0.111	1
Vsir	4	-0.253863	0.0011506	0.254	0.328	1
Chchd4	4	0.305733	0.00117231	0.132	0.084	1
Ptges3	4	0.367502	0.00119315	0.394	0.346	1
Fkbp1a	4	0.284721	0.00122641	0.381	0.325	1
Pole3	4	0.259201	0.00129712	0.124	0.078	1
Nme1	4	0.307856	0.00133827	0.404	0.362	1
Dnajc2	4	0.344846	0.00137045	0.264	0.207	1
Anapc11	4	0.37111	0.00138006	0.288	0.229	1
Snx2	4	0.310882	0.00177211	0.404	0.353	1
Malt1	4	0.347193	0.00179054	0.251	0.192	1
Add3	4	0.388093	0.00182149	0.207	0.156	1
Tmed3	4	0.342256	0.0019204	0.241	0.185	1
Tmpo	4	0.42442	0.00196116	0.251	0.197	1
Msl3	4	0.289963	0.00198537	0.15	0.101	1
Sirpb1c	4	-0.273655	0.00238838	0.14	0.198	1
Hmox1	4	-0.726649	0.00243093	0.21	0.271	1
Nrp1	4	-0.258521	0.00250164	0.158	0.217	1
Gltp	4	0.371637	0.00259641	0.355	0.305	1
Klf2	4	-0.28138	0.00275666	0.347	0.417	1
Cct6a	4	0.340803	0.0030576	0.321	0.276	1
Mcm3	4	0.305282	0.00317199	0.127	0.085	1
Kdelr2	4	0.337598	0.00324145	0.254	0.199	1
Uqcc2	4	0.317791	0.00333545	0.316	0.269	1
Ccl4	4	-0.61279	0.00338187	0.127	0.186	1
Clec4n	4	-0.34474	0.00342004	0.231	0.294	1
Ywhah	4	0.252932	0.0034506	0.466	0.43	1
Dpysl2	4	0.3088	0.00346809	0.329	0.272	1
Hacd4	4	-0.268054	0.00347426	0.142	0.2	1
Irgm1	4	-0.253238	0.00364895	0.08	0.13	1
Rab35	4	0.280256	0.0037135	0.202	0.15	1
Slfn1	4	-0.30953	0.00384449	0.104	0.154	1
Eif1ax	4	0.368055	0.00389966	0.264	0.213	1
Jpt1	4	0.360638	0.00397882	0.409	0.378	1
Lactb	4	0.330191	0.00412478	0.197	0.148	1
Resf1	4	-0.254452	0.00425767	0.288	0.363	1
Rangap1	4	0.34566	0.00426156	0.14	0.097	1
Slirp	4	0.286604	0.00507352	0.251	0.201	1
Dusp2	4	-0.273243	0.0054213	0.078	0.124	1
Glud1	4	0.3106	0.00547171	0.363	0.326	1
Denr	4	0.291876	0.00560956	0.231	0.18	1
Arhgap26.1	4	0.250918	0.00589609	0.161	0.114	1
Lsm2	4	0.319084	0.00594272	0.199	0.151	1
Tubb4b	4	0.299359	0.00594347	0.231	0.18	1
Clec7a	4	-0.446539	0.00599524	0.233	0.282	1
Basp1	4	-0.340243	0.00626949	0.244	0.301	1
Sdc4	4	-0.282989	0.00641764	0.197	0.255	1
Cltb	4	0.384913	0.0066466	0.176	0.131	1
Pgam1	4	0.259337	0.00666389	0.381	0.339	1
Ldlr	4	0.273572	0.00676808	0.142	0.101	1
Mcm6	4	0.347711	0.00730223	0.114	0.078	1
Bax	4	0.343671	0.00778393	0.355	0.317	1
Nucks1	4	0.325921	0.00782111	0.313	0.267	1
Rpl12	4	-0.28089	0.00825028	0.679	0.733	1
Pld3	4	0.308434	0.00862663	0.192	0.148	1
Rhob	4	-0.267441	0.00868986	0.166	0.218	1
[truncated: 6,986 more rows]

## Sheet: SS_Yfp+-markers
Differentially expressed genes (Yfp+ vs. Yfp- cells) in steady state
Genes	p_val (wilcoxon rank sum test)	avg_logFC in eYFP+ vs eYFP-	Proportion of eYFP+ cells expressing this gene	Proportion of eYFP- cells expressing this gene	p_val_adj (with bonferroni adjustment)
EYFP	7.97194e-39	1.30291	1	0	1.04959e-34
C1qb	1.69516e-19	1.20319	0.974	0.489	2.23185e-15
Pf4	3.29638e-19	1.36906	0.957	0.415	4.34001e-15
C1qa	9.39992e-19	1.22194	0.948	0.372	1.23759e-14
C1qc	2.65212e-17	1.12159	0.965	0.426	3.49178e-13
Dab2	4.65507e-17	1.10499	0.965	0.479	6.12887e-13
Rin2	2.24767e-16	0.840745	0.878	0.298	2.95928e-12
Cbr2	2.4007e-15	1.01773	0.878	0.255	3.16076e-11
Fxyd2	3.09948e-15	0.86425	0.783	0.17	4.08077e-11
Folr2	7.10968e-15	1.13915	0.826	0.255	9.36061e-11
Maf	1.01801e-14	0.869278	0.974	0.415	1.34032e-10
Selenop	1.92563e-14	0.984111	0.983	0.745	2.53528e-10
Timp2	2.36724e-14	0.819768	0.965	0.489	3.1167e-10
Snx2	3.67385e-14	0.874763	0.93	0.681	4.83699e-10
C3ar1	7.53965e-14	0.728166	0.835	0.245	9.9267e-10
F13a1	8.7318e-14	0.968138	0.93	0.543	1.14963e-09
Mrc1	9.81804e-14	0.898822	0.974	0.511	1.29264e-09
Wwp1	1.76023e-13	0.731503	0.957	0.489	2.31752e-09
Napsa	2.87167e-13	-1.13352	0.13	0.574	3.78083e-09
Stab1	3.43167e-13	0.946646	0.835	0.277	4.51813e-09
Tubb2a	5.99958e-13	0.601647	0.861	0.351	7.89905e-09
Itsn1	7.06101e-13	0.499483	0.8	0.223	9.29652e-09
Lgmn	7.93106e-13	0.723122	0.957	0.511	1.0442e-08
Ehd4	1.00873e-12	0.636812	0.974	0.745	1.3281e-08
Ctsc	1.0134e-12	0.739188	0.991	0.766	1.33424e-08
Blvrb	1.46759e-12	0.580759	0.948	0.436	1.93223e-08
Cltc	1.63053e-12	0.530045	1	0.851	2.14675e-08
Marcksl1	2.24429e-12	0.783251	0.896	0.468	2.95483e-08
Rnase4	2.44247e-12	0.58495	0.835	0.277	3.21575e-08
Pmp22	2.73595e-12	0.648501	0.852	0.277	3.60215e-08
Igf1	2.89575e-12	0.606296	0.843	0.266	3.81255e-08
Ltc4s	2.94258e-12	0.776702	0.765	0.223	3.8742e-08
Snx6	2.99777e-12	0.63795	0.896	0.574	3.94687e-08
Ctsl	3.69371e-12	0.656227	0.817	0.309	4.86314e-08
Atp6v0a1	4.26706e-12	0.555368	0.791	0.298	5.61801e-08
Lyve1	4.48848e-12	1.14901	0.765	0.287	5.90954e-08
Igfbp4	5.95024e-12	0.627688	0.852	0.287	7.83409e-08
Camk1	6.45214e-12	0.464101	0.774	0.298	8.49489e-08
Lifr	7.91835e-12	0.417179	0.904	0.436	1.04253e-07
Tcf4	8.1171e-12	0.665351	0.965	0.585	1.0687e-07
Dhrs3	8.54389e-12	0.519717	0.948	0.457	1.12489e-07
Klf4	8.8855e-12	0.95569	0.965	0.702	1.16986e-07
Fcgr3	1.25148e-11	0.594275	0.965	0.638	1.64769e-07
Itgal	1.51142e-11	-1.1049	0.043	0.436	1.98994e-07
Ninj1	1.57681e-11	0.738419	0.852	0.394	2.07603e-07
Ccl24	1.66532e-11	0.798206	0.835	0.287	2.19255e-07
Itm2b	1.91468e-11	0.58619	1	0.979	2.52087e-07
Serinc3	2.15356e-11	0.631562	0.991	0.947	2.83537e-07
Gpr141	2.15436e-11	-0.792442	0.043	0.426	2.83643e-07
Gas6	3.22439e-11	0.668071	0.852	0.287	4.24524e-07
Pltp	3.54805e-11	0.745237	0.957	0.532	4.67136e-07
Slc9a9	3.65858e-11	0.618392	0.652	0.202	4.81688e-07
Adgre1	5.60887e-11	0.548121	0.93	0.532	7.38463e-07
Snx5	5.88178e-11	0.432639	0.974	0.809	7.74395e-07
Chp2	7.55363e-11	0.578904	0.643	0.138	9.94511e-07
Psd3	8.42258e-11	0.546581	0.757	0.255	1.10892e-06
Glul	9.06811e-11	0.627568	0.939	0.606	1.19391e-06
C5ar1	1.05064e-10	0.569778	0.904	0.383	1.38328e-06
Csf1r	1.20682e-10	0.616818	0.983	0.723	1.5889e-06
Abca9	1.43396e-10	0.464426	0.922	0.479	1.88795e-06
Mafb	1.98221e-10	0.730719	0.896	0.426	2.60978e-06
Cytip	2.45696e-10	-1.09309	0.252	0.606	3.23483e-06
Dse	2.76222e-10	0.5429	0.835	0.404	3.63673e-06
Tmem37	2.84372e-10	0.461249	0.635	0.17	3.74404e-06
Grn	3.36353e-10	0.49019	0.965	0.819	4.42843e-06
Rab11fip5	3.67396e-10	0.43845	0.73	0.255	4.83714e-06
C4b	4.07383e-10	0.513713	0.696	0.191	5.36361e-06
App	4.2876e-10	0.494863	0.974	0.745	5.64506e-06
Bank1	4.68107e-10	0.446744	0.661	0.191	6.16309e-06
Npl	4.79883e-10	0.434403	0.478	0.064	6.31814e-06
Cd244a	4.96467e-10	-0.514002	0.043	0.394	6.53649e-06
Ctnnd1	5.13267e-10	0.351277	0.739	0.287	6.75767e-06
Ophn1	5.46003e-10	0.376903	0.67	0.202	7.18868e-06
Pla2g15	5.49676e-10	0.398948	0.574	0.149	7.23703e-06
Sbf2	6.56552e-10	0.409857	0.739	0.287	8.64417e-06
Cd81	7.56468e-10	0.533967	0.983	0.617	9.95966e-06
Gm15655	1.03616e-09	0.332574	0.757	0.223	1.36421e-05
Apoe	1.05751e-09	0.827571	0.965	0.755	1.39231e-05
Bri3bp	1.12912e-09	-0.456249	0.122	0.468	1.48661e-05
Cmah	1.1697e-09	0.517636	0.696	0.223	1.54002e-05
Fcgrt	1.18252e-09	0.588536	0.922	0.596	1.5569e-05
Trf	1.34308e-09	0.65265	0.957	0.702	1.7683e-05
Itgb7	1.59747e-09	-0.668748	0.087	0.426	2.10323e-05
Frmd4b	1.68946e-09	0.377654	0.765	0.298	2.22435e-05
Abca1	1.72233e-09	0.329432	0.757	0.34	2.26762e-05
Wtip	1.83994e-09	0.332418	0.452	0.064	2.42247e-05
Serpinb6a	1.94266e-09	0.558829	0.826	0.362	2.5577e-05
Fez2	2.12841e-09	0.38857	0.687	0.255	2.80226e-05
Myo5a	2.14321e-09	0.515125	0.904	0.553	2.82175e-05
Adap2	2.42796e-09	0.307718	0.722	0.255	3.19665e-05
Ctsb	2.43563e-09	0.546225	0.983	0.894	3.20674e-05
Ms4a7	2.64309e-09	0.541556	0.748	0.255	3.47989e-05
Trem2	2.76706e-09	0.495389	0.635	0.223	3.64312e-05
Fcna	3.02406e-09	0.751055	0.548	0.128	3.98147e-05
Cd14	3.17545e-09	0.678253	0.852	0.436	4.1808e-05
Ang	3.54874e-09	0.515486	0.557	0.138	4.67227e-05
Cyfip1	4.02809e-09	0.410492	0.939	0.755	5.30338e-05
Gpr34	4.0284e-09	0.443464	0.774	0.319	5.30379e-05
Selenbp1	4.63503e-09	0.502648	0.687	0.277	6.10248e-05
Cd36	4.68014e-09	0.63811	0.93	0.564	6.16187e-05
Comt	5.58168e-09	0.380107	0.852	0.532	7.34884e-05
Haao	6.17619e-09	-0.291396	0.035	0.33	8.13157e-05
Cd163	6.45451e-09	0.709433	0.826	0.447	8.498e-05
Etv1	6.50252e-09	0.337486	0.6	0.149	8.56122e-05
Asah1	7.46468e-09	0.404799	0.939	0.777	9.82799e-05
Arrb2	7.71295e-09	0.448049	0.817	0.479	0.000101549
Ccdc152	9.26522e-09	0.779602	0.635	0.234	0.000121986
Rab3il1	9.51163e-09	0.376942	0.765	0.33	0.00012523
Sdc4	9.90829e-09	0.518745	0.591	0.17	0.000130452
Fcrls	1.01733e-08	0.577856	0.887	0.415	0.000133942
Ptprc	1.01872e-08	-0.765743	0.939	0.894	0.000134125
Clcn5	1.02835e-08	0.496023	0.6	0.245	0.000135393
Rhoc	1.05656e-08	0.297755	0.504	0.106	0.000139107
Cenpb	1.11581e-08	0.411511	0.696	0.351	0.000146907
Adap2os	1.20134e-08	0.26849	0.539	0.117	0.000158168
Kitl	1.24859e-08	0.256331	0.635	0.17	0.000164389
Tspan3	1.34626e-08	0.420313	0.704	0.277	0.000177249
Dpp4	1.44994e-08	-0.408109	0.026	0.309	0.0001909
Plekhg5	1.48399e-08	0.454977	0.591	0.181	0.000195382
Plac8	1.57941e-08	-1.74854	0.026	0.309	0.000207945
Cfh	1.63057e-08	0.68839	0.87	0.511	0.000214681
Clec10a	1.8638e-08	0.677085	0.774	0.372	0.000245387
Ly96	1.88193e-08	0.444582	0.661	0.277	0.000247775
Dna2	1.96844e-08	-0.327248	0.07	0.383	0.000259165
Fcgr1	2.00294e-08	0.421887	0.53	0.128	0.000263707
Pglyrp1	2.01784e-08	-0.948911	0.043	0.34	0.000265669
Tmem176b	2.39866e-08	0.547883	0.93	0.564	0.000315808
Ywhaz	2.40259e-08	-0.607777	0.887	0.926	0.000316325
Ftl1	2.61992e-08	0.284878	0.991	0.989	0.000344939
Ccl2	3.01222e-08	0.827689	0.783	0.394	0.000396588
Prune2	3.01744e-08	0.38369	0.565	0.16	0.000397276
Rps27a	3.36203e-08	-0.460596	0.983	0.968	0.000442645
Coro1a	3.44974e-08	-0.817758	0.87	0.84	0.000454193
Lsp1	3.68956e-08	-1.06159	0.609	0.734	0.000485768
Snx8	4.13353e-08	0.393576	0.574	0.202	0.00054422
Tcn2	4.29428e-08	0.390705	0.8	0.415	0.000565385
Bin1	4.44232e-08	0.478553	0.774	0.479	0.000584876
Nrp1	4.55007e-08	0.427625	0.87	0.489	0.000599063
Gatm	4.71455e-08	0.546541	0.696	0.298	0.000620718
P2ry12	4.8322e-08	0.314174	0.557	0.138	0.000636207
Tfrc	4.85028e-08	0.424754	0.53	0.138	0.000638588
Mgl2	4.92548e-08	0.471143	0.939	0.426	0.000648489
Clta	5.08369e-08	0.404578	0.983	0.894	0.000669318
Anxa3	5.10909e-08	0.311546	0.609	0.234	0.000672662
Hmox1	5.45036e-08	0.383315	0.809	0.468	0.000717594
Adam15	5.76022e-08	0.440639	0.852	0.511	0.000758391
B4galt6	6.34143e-08	0.405566	0.713	0.351	0.000834913
Cxcl2	7.13353e-08	1.58567	0.53	0.181	0.0009392
Pea15a	8.46296e-08	0.400787	0.852	0.479	0.00111423
P2ry6	8.99811e-08	0.43021	0.774	0.436	0.00118469
P2rx7	9.02288e-08	0.399126	0.565	0.191	0.00118795
Wnk1	9.37277e-08	0.333812	0.93	0.766	0.00123402
Tns1	9.47229e-08	0.352343	0.757	0.309	0.00124712
Tagap	1.07124e-07	0.651124	0.643	0.287	0.0014104
Plbd1	1.18602e-07	-0.904184	0.461	0.67	0.00156152
Fth1	1.22848e-07	0.34768	1	0.979	0.00161742
Ednrb	1.23204e-07	0.595846	0.6	0.181	0.00162211
Tmsb10	1.23578e-07	-1.33433	0.591	0.723	0.00162703
Zfp36l1	1.34235e-07	0.505933	0.948	0.702	0.00176734
Acat1	1.40546e-07	0.352318	0.696	0.351	0.00185043
Jun	1.44728e-07	0.662433	0.913	0.745	0.00190549
Eps15	1.50182e-07	0.399499	0.913	0.649	0.0019773
Scamp2	1.56578e-07	0.394745	0.922	0.66	0.00206151
Nrp2	1.59918e-07	0.31191	0.722	0.309	0.00210548
Gm10134	1.68822e-07	0.325029	0.522	0.149	0.00222272
Sorl1	1.70419e-07	-0.748587	0.078	0.362	0.00224373
Lgals1	1.7579e-07	0.661391	0.965	0.809	0.00231445
Sash1	1.8178e-07	0.271597	0.617	0.223	0.00239332
2610203C22Rik	1.95066e-07	0.251922	0.435	0.096	0.00256824
Nfxl1	2.04699e-07	0.374234	0.583	0.223	0.00269506
Ramp1	2.07681e-07	-0.568373	0.174	0.5	0.00273433
Ifi207	2.13217e-07	0.427461	0.887	0.521	0.00280721
Ccl7	2.18473e-07	0.973183	0.557	0.17	0.00287642
Tmem176a	2.21048e-07	0.466802	0.913	0.468	0.00291031
Gm2a	2.26313e-07	-0.994797	0.748	0.755	0.00297963
Rps27	2.53839e-07	-0.459888	0.991	0.926	0.00334204
Abhd12	2.5506e-07	0.323034	0.835	0.564	0.00335811
Cd63	2.61121e-07	0.359332	0.861	0.404	0.00343792
Trim47	2.64985e-07	0.305924	0.565	0.181	0.00348879
Ms4a6d	2.67766e-07	0.454121	0.739	0.394	0.00352541
Gna12	2.69659e-07	0.30047	0.722	0.33	0.00355034
Ctsh	2.73453e-07	0.405309	0.983	0.777	0.00360029
Lamp1	2.80489e-07	0.382024	0.983	0.862	0.00369291
Cd164	2.9141e-07	0.41261	0.791	0.447	0.00383671
Dclre1c	3.10745e-07	0.347518	0.739	0.34	0.00409126
Atf3	3.29401e-07	0.843596	0.843	0.617	0.00433689
Tspan4	3.31029e-07	0.275993	0.4	0.074	0.00435833
Slco2b1	3.34472e-07	0.261051	0.73	0.245	0.00440366
Qk	3.34508e-07	0.441894	0.922	0.787	0.00440414
Ap1b1	3.55203e-07	0.451377	0.809	0.553	0.00467661
Arhgef12	3.57427e-07	0.342153	0.583	0.234	0.00470588
Reps2	3.59762e-07	0.319196	0.417	0.085	0.00473662
Tgfbi	3.68653e-07	0.462901	0.948	0.755	0.00485368
Serpinb10	3.70233e-07	-0.634045	0.052	0.309	0.00487449
2610507B11Rik	3.7391e-07	0.364562	0.87	0.638	0.0049229
Fkbp1a	3.80462e-07	0.342877	0.93	0.734	0.00500916
Ier3	3.90763e-07	0.747427	0.696	0.351	0.00514479
Hprt	4.33748e-07	0.383403	0.809	0.585	0.00571073
Tuba1b	4.47266e-07	0.393153	0.948	0.723	0.0058887
Rhob	4.52564e-07	0.381185	0.904	0.553	0.00595846
Nisch	4.84449e-07	0.310237	0.896	0.617	0.00637826
Cd52	4.86703e-07	-1.00332	0.557	0.702	0.00640794
Stard8	5.02159e-07	0.31977	0.739	0.394	0.00661142
Ifi27	5.02798e-07	0.385395	0.617	0.277	0.00661984
Mcfd2	5.28858e-07	0.316511	0.6	0.266	0.00696294
Rhobtb1	5.29199e-07	0.36521	0.435	0.128	0.00696743
St3gal6	5.41188e-07	0.378194	0.617	0.234	0.00712528
Serpinb8	5.49509e-07	0.414666	0.626	0.277	0.00723483
Fau	5.74759e-07	-0.459914	1	0.989	0.00756727
Aplp2	5.91907e-07	0.375242	0.93	0.681	0.00779305
Cndp2	6.12118e-07	0.357646	0.774	0.5	0.00805915
Cd33	6.94276e-07	0.356991	0.739	0.34	0.00914083
Rpl34	7.27786e-07	-0.396294	0.965	0.936	0.00958204
Rpl38	7.28676e-07	-0.409005	0.983	0.968	0.00959375
Mgat1	7.85047e-07	0.299165	0.661	0.33	0.0103359
Slc3a2	7.87981e-07	0.399483	0.722	0.447	0.0103746
Mfhas1	8.19775e-07	0.262867	0.548	0.234	0.0107932
Ptpra	8.33544e-07	0.443007	0.835	0.617	0.0109744
Rpl37a	8.44446e-07	-0.361982	0.991	0.968	0.011118
Fcgr2b	8.47833e-07	0.405941	0.957	0.734	0.0111626
Mpp1	8.52282e-07	0.371543	0.809	0.468	0.0112211
Hpgds	8.54214e-07	0.281316	0.687	0.255	0.0112466
Diaph1	9.06083e-07	-0.473237	0.704	0.809	0.0119295
Skint3	9.52815e-07	-0.360719	0.096	0.372	0.0125448
Nxpe4	1.03297e-06	-0.34006	0.009	0.213	0.0136001
Spred1	1.03969e-06	0.381009	0.765	0.426	0.0136886
Atp6v0c	1.04635e-06	0.394768	0.983	0.894	0.0137763
2810025M15Rik	1.05233e-06	0.355046	0.435	0.128	0.013855
Rpsa	1.07161e-06	-0.471461	0.965	0.926	0.0141089
Yif1b	1.12023e-06	0.301127	0.53	0.234	0.0147489
Ptafr	1.15494e-06	0.423223	0.896	0.511	0.015206
Ubc	1.1771e-06	0.438552	0.983	0.926	0.0154977
Gm37606	1.1808e-06	0.252492	0.296	0.032	0.0155465
Serpinf1	1.24814e-06	0.372769	0.409	0.106	0.016433
Fam3c	1.29525e-06	0.282959	0.6	0.234	0.0170533
Cp	1.29708e-06	0.408172	0.539	0.181	0.0170774
Gns	1.32797e-06	0.391612	0.896	0.67	0.017484
Gpr35	1.35834e-06	-0.324345	0.078	0.33	0.0178839
P2ry13	1.42773e-06	0.372833	0.365	0.074	0.0187974
Ptgs1	1.50297e-06	0.269803	0.504	0.16	0.0197881
Zdhhc14	1.52781e-06	0.274152	0.435	0.128	0.0201151
Cmtm3	1.55099e-06	0.320693	0.748	0.468	0.0204204
Rps16	1.55419e-06	-0.379579	0.983	0.957	0.0204625
Cxcl16	1.58253e-06	0.546445	0.583	0.234	0.0208356
mt-Nd1	1.60866e-06	0.368263	1	0.936	0.0211796
Jaml	1.77169e-06	-0.569282	0.061	0.298	0.0233261
Pon2	1.8327e-06	0.369204	0.739	0.447	0.0241293
Gas7	1.86132e-06	0.3416	0.826	0.596	0.0245061
Traf3ip3	1.90216e-06	-0.261485	0.052	0.287	0.0250438
Tmem106a	1.91295e-06	0.339389	0.739	0.415	0.0251858
Havcr2	1.94184e-06	-0.480642	0.035	0.255	0.0255663
Pld3	1.96784e-06	0.345566	0.513	0.181	0.0259086
Rrbp1	1.98328e-06	0.393098	0.957	0.819	0.0261119
Scpep1	2.04843e-06	0.394414	0.809	0.553	0.0269697
Emp1	2.05963e-06	0.696417	0.635	0.34	0.0271171
Ltb4r1	2.06456e-06	-0.36837	0.122	0.394	0.027182
Itpr1	2.13099e-06	-0.374835	0.122	0.372	0.0280566
Sept3	2.15207e-06	-0.501418	0	0.181	0.0283341
Fosb	2.28384e-06	0.474489	0.887	0.702	0.030069
Rnaset2a	2.3069e-06	0.255544	0.757	0.415	0.0303727
Clec5a	2.35005e-06	0.290181	0.435	0.128	0.0309408
Lmo2	2.54248e-06	0.394449	0.826	0.617	0.0334743
Lacc1	2.55226e-06	0.382633	0.696	0.362	0.0336031
Hacd4	2.59292e-06	0.33176	0.8	0.468	0.0341383
Alcam	2.66597e-06	-0.632306	0.296	0.532	0.0351002
Mtss1	2.74172e-06	0.399737	0.852	0.553	0.0360975
Lman1	2.77231e-06	0.356803	0.696	0.415	0.0365002
Lamp2	2.82326e-06	0.357144	0.983	0.851	0.037171
Ms4a6b	2.86909e-06	0.392555	0.878	0.521	0.0377745
Gpr183	2.92475e-06	0.351985	0.643	0.319	0.0385073
Cd24a	2.98565e-06	-0.678569	0.061	0.298	0.0393091
Kif1b	3.02125e-06	0.323407	0.678	0.372	0.0397778
Adam33	3.10862e-06	0.383381	0.357	0.074	0.0409281
Rgs10	3.11624e-06	0.355074	0.948	0.723	0.0410284
Man1a	3.1253e-06	0.38066	0.783	0.5	0.0411477
Fgr	3.20449e-06	-0.737898	0.13	0.394	0.0421903
Gm15987	3.24174e-06	-0.295043	0.052	0.287	0.0426808
H3f3a	3.28184e-06	-0.383158	0.991	0.989	0.0432087
Swap70	3.37113e-06	0.324687	0.704	0.415	0.0443842
Sema4d	3.71486e-06	-0.371249	0.078	0.33	0.0489099
Mob3c	3.86159e-06	0.2525	0.435	0.149	0.0508418
Eif3k	3.87153e-06	-0.373242	0.809	0.851	0.0509725
Ddx60	3.87321e-06	0.428581	0.478	0.16	0.0509947
Ergic3	3.88696e-06	0.317703	0.722	0.415	0.0511757
Rps9	4.05274e-06	-0.340064	0.991	0.989	0.0533583
Cd302	4.28258e-06	0.353118	0.817	0.574	0.0563844
Bcl11a	4.41331e-06	-0.261398	0.043	0.266	0.0581056
Rps14	4.42627e-06	-0.385922	0.974	0.979	0.0582762
Hmox2	4.43918e-06	0.354898	0.8	0.553	0.0584463
Rnase6	4.47255e-06	-0.615354	0.278	0.532	0.0588856
Unc93b1	4.66199e-06	0.266632	0.983	0.872	0.0613797
Cxcl1	4.81489e-06	0.726586	0.2	0	0.0633929
S1pr1	4.81555e-06	0.295836	0.417	0.117	0.0634015
Hexa	4.85693e-06	0.410961	0.913	0.766	0.0639464
Tspan13	5.06463e-06	-0.319219	0.157	0.447	0.0666809
Cited2	5.07847e-06	0.457711	0.887	0.702	0.0668632
Rab11fip1	5.13432e-06	-0.362139	0.113	0.362	0.0675984
Rcn3	5.16759e-06	0.397453	0.478	0.16	0.0680365
Fxyd5	5.34032e-06	-0.522644	0.878	0.872	0.0703106
Rps21	5.39314e-06	-0.34029	1	0.968	0.0710061
Prxl2b	5.53605e-06	0.266697	0.522	0.202	0.0728877
Rab1a	5.56252e-06	0.342958	0.861	0.606	0.0732362
Ccdc88c	6.06436e-06	-0.320256	0.061	0.287	0.0798434
Adora3	6.14166e-06	-0.318674	0.017	0.213	0.0808611
Klf6	6.16756e-06	0.52359	0.974	0.904	0.0812021
Hsbp1	6.82837e-06	0.27787	0.817	0.543	0.0899023
Grk3	6.87053e-06	-0.662557	0.209	0.489	0.0904574
Mef2a	6.87887e-06	0.397509	0.948	0.755	0.0905672
Rpl37	7.03591e-06	-0.426865	0.991	0.947	0.0926348
Rpl30	7.07297e-06	-0.351278	0.974	0.957	0.0931227
Sept9	7.23249e-06	-0.511426	0.391	0.681	0.0952229
Ctsd	7.29926e-06	0.303797	0.913	0.638	0.096102
Sec14l1	7.31834e-06	0.261946	0.826	0.489	0.0963533
Mpeg1	8.0131e-06	-0.910314	0.53	0.67	0.1055
Rpl39	8.22151e-06	-0.409469	0.983	0.936	0.108244
Maoa	8.30493e-06	0.266926	0.339	0.074	0.109343
Tifa	8.44355e-06	0.309283	0.643	0.362	0.111168
Pepd	8.46345e-06	0.33829	0.791	0.564	0.11143
Casp8	8.47922e-06	0.349758	0.687	0.372	0.111637
Ski	8.72475e-06	0.268457	0.748	0.457	0.11487
Siglech	8.72632e-06	0.50547	0.443	0.149	0.114891
Glipr1	8.97092e-06	-0.439479	0.252	0.511	0.118111
Taldo1	8.98782e-06	-0.66467	0.783	0.755	0.118334
Lrp6	9.03845e-06	0.358067	0.739	0.447	0.119
Myl12b	9.38403e-06	-0.497536	0.704	0.787	0.12355
Peak1	9.41168e-06	0.328295	0.574	0.245	0.123914
Klhl9	9.52526e-06	0.341099	0.678	0.404	0.12541
Grap	9.60862e-06	0.305222	0.504	0.191	0.126507
Rps7	9.65299e-06	-0.405845	0.983	0.947	0.127091
Twf1	9.7012e-06	0.353944	0.687	0.372	0.127726
Ifi204	1.03417e-05	0.391579	0.765	0.436	0.136159
Rps23	1.03452e-05	-0.33461	0.991	0.947	0.136205
Dgkd	1.04608e-05	0.308821	0.739	0.479	0.137727
Snx9	1.0498e-05	0.307258	0.765	0.479	0.138217
Rplp0	1.10588e-05	-0.548709	0.965	0.904	0.1456
Id2	1.13089e-05	-0.694972	0.261	0.543	0.148893
Rplp2	1.14416e-05	-0.322234	0.991	0.957	0.15064
Sirpb1c	1.16781e-05	-0.558351	0.052	0.255	0.153754
Fam43a	1.17248e-05	0.38445	0.522	0.223	0.154369
Wls	1.23119e-05	0.391089	0.739	0.415	0.162099
Rpl19	1.23785e-05	-0.345221	0.974	0.947	0.162975
Timd4	1.29087e-05	0.509047	0.487	0.202	0.169955
Rnf150	1.30227e-05	0.301079	0.678	0.383	0.171457
Sept7	1.35371e-05	0.314797	0.939	0.787	0.178229
B4galnt1	1.46378e-05	-0.344634	0.157	0.404	0.192721
P2rx4	1.51366e-05	0.305296	0.8	0.543	0.199288
Rara	1.51858e-05	-0.512609	0.365	0.606	0.199936
Ezr	1.54814e-05	-0.509059	0.252	0.5	0.203828
Snx3	1.56845e-05	0.326193	0.965	0.819	0.206503
Gpr160	1.5948e-05	0.259929	0.478	0.191	0.209971
Txnip	1.60725e-05	0.408874	0.965	0.777	0.211611
Rpl41	1.61737e-05	-0.37489	1	0.979	0.212942
1700017B05Rik	1.62076e-05	0.289129	0.417	0.128	0.213389
Tpcn1	1.63915e-05	0.269973	0.487	0.17	0.215811
Ago3	1.64683e-05	0.291372	0.487	0.191	0.216821
Sulf2	1.69818e-05	0.317779	0.687	0.394	0.223582
Abi3	1.70947e-05	-0.441919	0.017	0.191	0.225069
Rassf5	1.73827e-05	-0.445571	0.313	0.553	0.228861
Ear2	1.7442e-05	-0.764186	0.148	0.426	0.229642
Sertad1	1.77638e-05	0.424614	0.652	0.372	0.233878
Gnpda1	1.83704e-05	0.329716	0.565	0.266	0.241865
Lrrfip1	1.87612e-05	-0.47061	0.513	0.691	0.247009
Aldh2	1.92506e-05	0.398269	0.887	0.67	0.253454
Ly6c2	1.97033e-05	-0.531425	0	0.149	0.259414
Cd86	1.98256e-05	0.392431	0.8	0.564	0.261024
Calm2	1.98482e-05	0.287447	0.965	0.904	0.261322
Sesn1	2.01062e-05	0.250573	0.548	0.234	0.264718
Eef2	2.0167e-05	-0.273247	0.965	0.915	0.265518
Manbal	2.04543e-05	0.278277	0.435	0.181	0.269301
Dhrs7	2.05207e-05	0.297566	0.635	0.362	0.270176
Fbxl3	2.07515e-05	0.268241	0.6	0.298	0.273214
Rpl13	2.11573e-05	-0.346124	1	0.947	0.278557
Gngt2	2.18531e-05	-1.14689	0.07	0.277	0.287718
Cd300ld	2.2893e-05	0.292013	0.783	0.457	0.30141
Lgals3	2.29759e-05	-0.414601	0.522	0.713	0.302501
Cttnbp2nl	2.33484e-05	0.258374	0.609	0.298	0.307406
Tmem51	2.38232e-05	-0.289498	0.113	0.351	0.313657
Cbfa2t3	2.38906e-05	-0.547434	0.522	0.691	0.314544
Mef2c	2.4557e-05	0.337273	0.948	0.755	0.323318
Sdf4	2.6214e-05	0.294667	0.757	0.511	0.345133
Cyfip2	2.7457e-05	-0.377873	0.078	0.298	0.361499
Psap	2.90067e-05	-0.557812	0.983	0.936	0.381902
Fndc3a	2.92744e-05	0.321645	0.774	0.5	0.385427
Prkcd	3.24643e-05	-0.43878	0.757	0.84	0.427425
Gpr132	3.28504e-05	-0.278082	0.183	0.426	0.432509
Dok2	3.33937e-05	0.324589	0.687	0.415	0.439662
Tgfbr2	3.39634e-05	0.27912	0.835	0.574	0.447163
Mefv	3.54118e-05	-0.275659	0.017	0.181	0.466231
Lmo4	3.55819e-05	-0.477527	0.461	0.66	0.468471
Ighm	3.56857e-05	0.358424	0.843	0.606	0.469838
Sirpb1b	3.58098e-05	-0.305493	0.026	0.202	0.471472
Klf9	3.82971e-05	0.370641	0.635	0.33	0.50422
Secisbp2l	3.86524e-05	0.273021	0.687	0.415	0.508898
Plxnb2	3.90804e-05	0.262142	0.73	0.457	0.514533
Pxdc1	3.92217e-05	0.252685	0.235	0.032	0.516394
Prr13	3.94704e-05	-0.531302	0.757	0.83	0.519667
Plcg2	3.95006e-05	-0.387488	0.287	0.521	0.520065
Hpgd	4.02784e-05	0.386518	0.852	0.5	0.530305
Rpl17	4.03549e-05	-0.460137	0.965	0.926	0.531313
Ncoa4	4.06335e-05	0.255531	0.626	0.372	0.534981
Dock5	4.12437e-05	-0.327681	0.043	0.223	0.543014
Ace	4.25855e-05	-0.857956	0.035	0.213	0.56068
Pros1	4.27306e-05	0.250505	0.748	0.479	0.562591
Rps12	4.46202e-05	-0.329762	1	0.968	0.58747
Atp6v0a2	4.56963e-05	-0.37213	0.2	0.426	0.601638
Ms4a4c	4.66944e-05	-0.542723	0.096	0.298	0.614779
Egr2	4.67395e-05	0.293912	0.748	0.447	0.615373
Sult1a1	4.70923e-05	0.277045	0.661	0.33	0.620017
Cfp	4.77595e-05	0.311127	0.852	0.532	0.628802
Evi2a	4.9666e-05	0.317583	0.93	0.713	0.653902
Rpl27a	5.04665e-05	-0.33687	0.974	0.968	0.664443
Itgax	5.0803e-05	-0.351203	0.13	0.351	0.668873
Tceal8	5.10842e-05	0.296641	0.383	0.138	0.672574
Tbc1d9b	5.13381e-05	0.252062	0.452	0.181	0.675918
Sumo3	5.21612e-05	0.281873	0.661	0.404	0.686754
Fam118a	5.22235e-05	0.314984	0.339	0.106	0.687575
Pmepa1	5.52165e-05	0.266529	0.33	0.096	0.726981
Dusp5	5.5763e-05	-0.585122	0.13	0.351	0.734175
Ccl9	5.68809e-05	0.320827	0.878	0.628	0.748894
Msn	5.70233e-05	-0.523497	0.922	0.904	0.750769
Bmp2k	6.13381e-05	0.254332	0.739	0.468	0.807577
Lmna	6.52092e-05	0.45942	0.678	0.436	0.858544
Spn	6.5796e-05	-0.711675	0.122	0.34	0.866271
Egr1	6.75689e-05	0.354588	0.904	0.777	0.889612
Pla2g7	7.08313e-05	0.316645	0.922	0.606	0.932565
Bsg	7.09698e-05	0.265148	0.878	0.713	0.934388
Mcemp1	7.24588e-05	-0.375261	0.043	0.223	0.953992
Rpl18	7.27164e-05	-0.32646	0.991	0.957	0.957384
Gm9733	7.32727e-05	-0.612374	0.035	0.202	0.964708
Rcsd1	7.39639e-05	0.255657	0.687	0.426	0.973808
Bin2	7.4289e-05	-0.354274	0.27	0.489	0.978089
Pianp	7.45837e-05	-0.268107	0.035	0.202	0.981969
Gpr141b	7.49238e-05	-0.382955	0.035	0.213	0.986447
mt-Cytb	7.70351e-05	0.277804	1	0.936	1
Dmxl1	7.80415e-05	0.316476	0.722	0.457	1
Vat1	7.95956e-05	0.293318	0.513	0.255	1
S100a11	8.3677e-05	-0.913201	0.696	0.723	1
Runx3	8.36851e-05	-0.297403	0.148	0.394	1
Cebpa	8.4089e-05	0.257161	0.765	0.5	1
Hp	8.42516e-05	-0.655066	0.043	0.223	1
Clec4a2	9.55565e-05	0.294267	0.8	0.521	1
Coro2a	9.65909e-05	-0.290282	0.13	0.351	1
Dmac1	9.71079e-05	0.318213	0.678	0.468	1
Slc16a3	0.000100271	-0.412495	0.104	0.298	1
Il10rb	0.000111589	0.275795	0.809	0.574	1
Nagk	0.000111815	0.297166	0.522	0.287	1
Rps24	0.000114854	-0.267715	1	0.947	1
Mrfap1	0.000114888	0.285645	0.904	0.798	1
Rpl26	0.000124878	-0.308757	0.983	0.915	1
Treml4	0.000127463	-0.427595	0.026	0.181	1
Rpl32	0.000129085	-0.342782	0.991	0.926	1
mt-Nd2	0.000130881	0.258964	0.991	0.915	1
Pla2g2d	0.000132571	0.258354	0.33	0.096	1
Mfsd12	0.000141325	0.278878	0.339	0.128	1
Slc25a37	0.000142189	0.314877	0.522	0.287	1
Cnrip1	0.000143379	0.252464	0.33	0.106	1
Zyx	0.0001476	-0.448103	0.696	0.734	1
Anxa5	0.000150784	0.283646	0.957	0.83	1
Atp5e	0.000152393	-0.406078	0.843	0.862	1
Mtpn	0.000155245	-0.357853	0.661	0.745	1
Gbp7	0.000157481	0.260122	0.583	0.287	1
Marcks	0.000166902	0.38489	0.974	0.809	1
Ndufa6	0.000167279	-0.399776	0.687	0.766	1
Ccnd3	0.000170288	-0.440382	0.435	0.628	1
Tbl1x	0.000176563	0.262042	0.522	0.287	1
Hexim1	0.000179722	0.265163	0.539	0.287	1
Agpat4	0.000184863	-0.33393	0.209	0.436	1
Spata13	0.000186021	-0.291652	0.07	0.255	1
Ifi203	0.000187464	0.306619	0.861	0.638	1
Cr1l	0.000196199	0.277973	0.713	0.479	1
Nfkbiz	0.00019638	0.358313	0.87	0.702	1
Ptov1	0.000196433	0.260294	0.548	0.33	1
Sec61b	0.000197249	-0.365904	0.774	0.83	1
Raph1	0.000200723	0.262149	0.791	0.553	1
Adam8	0.000203123	-0.281516	0.122	0.34	1
Rpl27	0.000205256	-0.34337	0.939	0.862	1
Rps3	0.000207461	-0.298096	0.974	0.957	1
Slc44a2	0.000208119	-0.348053	0.061	0.234	1
Stard3nl	0.000208986	0.263251	0.678	0.436	1
Msrb1	0.000210673	-1.08862	0.348	0.532	1
Rpl18a	0.000210949	-0.32638	0.957	0.915	1
Idh2	0.000220552	0.271196	0.643	0.383	1
Klra2	0.000225129	-0.388204	0.07	0.245	1
Rps26	0.00023949	-0.35413	0.965	0.915	1
Pqlc3	0.000240265	-0.284567	0.191	0.404	1
Iigp1	0.000241757	0.406251	0.226	0.043	1
Itgb5	0.000245897	0.343168	0.435	0.191	1
Hsd17b12	0.000248681	0.269832	0.722	0.511	1
Irf2bp2	0.00025018	0.269543	0.843	0.67	1
Gm1966	0.000252912	-0.423169	0.383	0.585	1
Rps5	0.000254709	-0.329024	0.957	0.894	1
Ywhaq	0.000255484	0.268895	0.87	0.681	1
4930523C07Rik	0.000258822	-0.306588	0.217	0.426	1
Stx4a	0.00026505	0.287365	0.661	0.479	1
Washc2	0.000266464	0.250701	0.696	0.447	1
Gprc5c	0.000270358	0.273316	0.313	0.106	1
Dip2b	0.000271431	0.253698	0.696	0.468	1
Ccr5	0.000273157	0.34034	0.635	0.394	1
Rps15	0.000274252	-0.304266	0.983	0.947	1
Ifi205	0.000277644	-0.378566	0.026	0.17	1
Arl5c	0.000278828	-0.297443	0.087	0.266	1
Ddrgk1	0.000287175	0.310884	0.704	0.511	1
Rin3	0.000288888	-0.325544	0.235	0.436	1
Ap2s1	0.000290941	0.255716	0.826	0.649	1
Eps8	0.000294621	0.29918	0.8	0.543	1
Ap2m1	0.000294811	0.294544	0.852	0.691	1
Ndufb1-ps	0.000297919	-0.383377	0.809	0.83	1
Sept6	0.000300136	-0.265572	0.113	0.309	1
Iqgap2	0.000306212	0.275767	0.817	0.574	1
Tnf	0.000313104	0.402564	0.487	0.234	1
Prdx4	0.000327268	0.306031	0.609	0.394	1
Arhgdib	0.000335155	-0.298798	0.904	0.936	1
Plk2	0.000335325	0.320034	0.443	0.202	1
Tbc1d14	0.000344582	0.277027	0.6	0.404	1
Dnajb1	0.000348067	0.267509	0.609	0.34	1
Rpl36	0.000350947	-0.353246	0.974	0.894	1
Cd44	0.000351726	-0.567433	0.583	0.681	1
Gnas	0.000353084	-0.303636	0.913	0.915	1
Rock2	0.000361333	0.284012	0.887	0.702	1
Rnasel	0.000362461	0.309683	0.583	0.34	1
Stk10	0.000373903	-0.513708	0.417	0.585	1
Snrpg	0.000386235	-0.354125	0.757	0.809	1
Bst2	0.000400881	0.353138	0.739	0.5	1
Tnks2	0.000411209	0.264164	0.643	0.436	1
Atp1a3	0.000414315	-0.3414	0.13	0.309	1
Clec4n	0.000416971	0.326386	0.226	0.053	1
Sik1	0.000425987	-0.400788	0.287	0.479	1
Ccl12	0.000433071	1.01272	0.339	0.128	1
Rps13	0.000444586	-0.366464	0.965	0.947	1
H2-DMb2	0.000448496	-0.493126	0.148	0.34	1
Snhg8	0.000457977	0.26312	0.748	0.511	1
Eef1b2	0.000465544	-0.349373	0.957	0.904	1
Fos	0.000474947	0.403451	0.965	0.862	1
Ccdc88a	0.000478824	-0.377842	0.574	0.713	1
Ccn1	0.000484355	0.525031	0.296	0.096	1
Nfic	0.000491744	0.270782	0.704	0.457	1
Tmed9	0.000492887	0.293276	0.896	0.638	1
Rps18	0.000505187	-0.366845	0.983	0.872	1
Gm34455	0.000521367	0.361848	0.443	0.223	1
Srsf2	0.000524652	0.25713	0.948	0.766	1
Ptk2b	0.000541691	-0.326334	0.217	0.404	1
H2az1	0.000545635	-0.522088	0.861	0.851	1
Atox1	0.000548866	-0.452986	0.861	0.798	1
Tiam1	0.000549369	-0.37038	0.313	0.511	1
Aif1	0.000560271	0.257349	0.826	0.596	1
Ahcyl2	0.000568242	-0.297933	0.304	0.543	1
Plaur	0.000569806	-0.503468	0.2	0.404	1
Macroh2a1	0.000571736	-0.446994	0.722	0.691	1
Cd9	0.000573736	-0.528367	0.209	0.404	1
Cdc42ep3	0.00058648	-0.296738	0.122	0.298	1
Cetn3	0.000647168	0.28307	0.609	0.415	1
Cd68	0.000649415	0.333854	0.948	0.745	1
Opa1	0.000670085	0.256453	0.452	0.234	1
Flna	0.000684652	-0.44323	0.722	0.787	1
Gm5150	0.000699328	-0.250217	0.035	0.17	1
Fgfr1	0.000734466	0.328399	0.722	0.468	1
Slc35c2	0.000756061	-0.331526	0.278	0.436	1
Psmb8	0.000770192	-0.433386	0.783	0.766	1
Chil3	0.000774671	-0.867687	0.009	0.117	1
Dnmt3a	0.000824241	0.283037	0.53	0.34	1
Rps15a	0.000831583	-0.355754	0.991	0.894	1
Armcx3	0.000846957	0.253568	0.443	0.245	1
Rpl4	0.000880625	-0.291968	0.965	0.904	1
Zfyve9	0.000929833	-0.439092	0.087	0.245	1
Tiparp	0.000962673	0.30047	0.713	0.5	1
Cat	0.000972081	0.25801	0.522	0.319	1
Cnot4	0.000991592	0.253389	0.548	0.33	1
C230096K16Rik	0.00103359	-0.296516	0.139	0.309	1
Rps28	0.00109063	-0.300194	0.965	0.957	1
Cd209f	0.00109404	0.86189	0.374	0.17	1
Ncf1	0.00109514	0.289764	0.774	0.596	1
Colec12	0.00117967	0.339355	0.33	0.128	1
Rps10	0.00119155	-0.257362	0.957	0.936	1
Rpl35a	0.00121676	-0.255046	0.991	0.968	1
Tsc22d3	0.00122602	0.286441	0.957	0.798	1
Rpl35	0.00124521	-0.266554	0.957	0.926	1
Ets2	0.00125434	0.255404	0.6	0.362	1
Sub1	0.00125596	-0.397277	0.843	0.777	1
Klf7	0.00126618	0.259629	0.557	0.34	1
Xcr1	0.00136556	-0.414143	0.017	0.128	1
Rps19	0.00138594	-0.336077	0.957	0.894	1
Rps11	0.00144497	-0.341229	1	0.936	1
Traf1	0.00148506	-0.322495	0.183	0.362	1
Srgn	0.00159418	-0.465506	0.896	0.915	1
Retnla	0.00162954	0.582248	0.635	0.447	1
Fpr2	0.00165449	-0.256164	0.009	0.106	1
Lgals3bp	0.00172399	0.354038	0.452	0.266	1
Lbh	0.00173355	-0.322472	0.383	0.543	1
Ccr2	0.00173756	-0.495424	0.287	0.511	1
Cdk6	0.00177713	0.253643	0.417	0.213	1
Mtus1	0.00181089	0.271266	0.374	0.181	1
Bcl6	0.00185608	-0.388419	0.235	0.426	1
Lyst	0.00192091	-0.439956	0.287	0.457	1
Anxa2	0.00192652	-0.508772	0.661	0.702	1
Naga	0.00195255	-0.45585	0.365	0.5	1
Pmaip1	0.00195818	-0.45286	0.261	0.426	1
Vwa5a	0.00205063	-0.259071	0.783	0.532	1
Prdx1	0.00208172	0.289373	0.948	0.819	1
Limd2	0.00208746	-0.441133	0.417	0.574	1
Irf5	0.00208862	-0.304639	0.539	0.649	1
Plp2	0.00209768	-0.385654	0.27	0.457	1
Myo1g	0.00211593	-0.518229	0.409	0.553	1
Jund	0.00216938	0.316338	0.983	0.936	1
Tma7	0.00219663	-0.287667	0.791	0.809	1
Rtn4	0.0022192	0.276679	0.957	0.84	1
Pfkp	0.00230725	-0.328525	0.33	0.5	1
Gpx1	0.00236699	-0.251617	0.948	0.926	1
St3gal5	0.00239846	-0.309295	0.226	0.394	1
Stk24	0.002424	-0.320842	0.496	0.596	1
Rpl9	0.0024419	-0.260471	0.974	0.926	1
Cblb	0.00246507	-0.251767	0.174	0.34	1
Nr4a1	0.00258276	-0.543645	0.583	0.691	1
Gcnt2	0.00258511	-0.322027	0.052	0.181	1
Fyn	0.00261152	-0.292697	0.235	0.394	1
Kit	0.00265788	-0.60241	0.026	0.138	1
Fndc3b	0.00271256	0.274392	0.478	0.298	1
Bcl2a1a	0.00275283	-0.280239	0.157	0.319	1
Serf2	0.00299578	-0.2902	0.922	0.894	1
Dnajc3	0.00303387	0.251899	0.696	0.532	1
C1qbp	0.00315491	0.254729	0.565	0.372	1
Ndrg1	0.00337803	-0.323765	0.061	0.191	1
Gm26532	0.0034042	0.304838	0.765	0.596	1
Vsig4	0.00350793	0.418233	0.191	0.053	1
Tmpo	0.00361188	-0.364431	0.557	0.649	1
Aars	0.00385217	0.270245	0.374	0.213	1
Samsn1	0.00435751	-0.544287	0.313	0.468	1
Tmsb4x	0.00440637	-0.283451	1	0.989	1
Arl4c	0.00441933	-0.383052	0.365	0.489	1
Hspa1a	0.00454101	0.295846	0.409	0.223	1
Cnn2	0.00454232	-0.256892	0.583	0.67	1
Ankhd1	0.0045444	0.296045	0.583	0.436	1
Eif3f	0.00478175	-0.295641	0.913	0.798	1
Cd209g	0.00481248	0.427814	0.304	0.138	1
Tob2	0.00492369	0.293621	0.774	0.638	1
Pbxip1	0.0049999	-0.35069	0.287	0.436	1
Anxa1	0.00509907	-0.379748	0.583	0.66	1
Actg1	0.00519521	-0.305192	1	0.926	1
Mbp	0.00525612	-0.290696	0.417	0.553	1
Gsr	0.00528744	-0.803974	0.27	0.404	1
Eif3h	0.00547473	-0.250556	0.852	0.777	1
Ceacam1	0.00558222	-0.432683	0.226	0.372	1
Selplg	0.00566607	-0.296958	0.757	0.755	1
Tpm4	0.00573741	-0.371121	0.73	0.745	1
Slk	0.00604003	-0.26921	0.661	0.681	1
Dock2	0.006113	-0.305921	0.783	0.787	1
Sbno2	0.00619423	-0.352518	0.348	0.521	1
Lmnb1	0.00631118	-0.296678	0.13	0.266	1
Slamf7	0.00632498	-0.412721	0.174	0.33	1
Adssl1	0.00637952	-0.282846	0.287	0.415	1
Il17ra	0.00646649	-0.549226	0.357	0.468	1
Tifab	0.00650693	-0.269656	0.348	0.511	1
Gsto1	0.00653157	-0.294103	0.226	0.372	1
Cops9	0.00671185	-0.326708	0.661	0.734	1
Bhlhe40	0.00672706	-0.313971	0.113	0.245	1
Evl	0.00743709	-0.305686	0.339	0.489	1
Akna	0.00758666	-0.309697	0.383	0.511	1
Asap1	0.00791849	-0.270241	0.687	0.691	1
Bcl2a1d	0.00797402	-0.429067	0.27	0.415	1
Akap13	0.00808574	-0.265918	0.93	0.883	1
Cdk2ap2	0.00827181	-0.676842	0.609	0.66	1
Fn1	0.0083315	-0.459212	0.165	0.33	1
Rfc2	0.00833744	-0.252625	0.27	0.436	1
Bola2	0.00834252	-0.280713	0.643	0.702	1
Mpc1	0.00840739	-0.305095	0.496	0.574	1
Rac2	0.00841607	-0.336798	0.774	0.777	1
G6pdx	0.00848956	-0.267878	0.383	0.511	1
Tmem164	0.00853474	-0.275547	0.226	0.362	1
Phf14	0.00867907	-0.260025	0.409	0.553	1
Atp8b4	0.00885098	-0.331011	0.243	0.394	1
Sec61g	0.00910756	-0.293568	0.513	0.596	1
Sell	0.00930676	-0.352104	0.061	0.17	1
Me2	0.00996563	-0.308795	0.383	0.5	1
Anxa6	0.0100002	-0.251099	0.557	0.638	1
Usp32	0.0101699	-0.300395	0.261	0.404	1
Nedd4	0.0101896	-0.386388	0.052	0.16	1
Pygl	0.010322	-0.263513	0.157	0.287	1
Ltb	0.01044	-0.280319	0.035	0.128	1
Efhd2	0.0105095	-0.27015	0.757	0.798	1
Snx20	0.0106559	-0.302068	0.6	0.66	1
Fgl2	0.0113555	-0.57295	0.374	0.479	1
Itga4	0.0114474	-0.604453	0.678	0.649	1
Ciao2a	0.011563	-0.279714	0.47	0.553	1
H2aj	0.0115789	-0.292777	0.739	0.723	1
Pcdh7	0.0121876	-0.34495	0.043	0.138	1
Cadm1	0.0124482	-0.530947	0.078	0.191	1
Unc119	0.0128654	-0.350516	0.443	0.532	1
Ifitm6	0.0133519	-0.627497	0.339	0.447	1
Fmnl1	0.0137271	-0.25829	0.591	0.66	1
Sdad1	0.0144499	-0.255137	0.235	0.351	1
Il1b	0.0146262	-1.06509	0.209	0.351	1
Cd209b	0.0146796	0.467152	0.174	0.064	1
Ccl6	0.0148508	0.290532	0.93	0.809	1
Ccl8	0.015153	0.294507	0.226	0.096	1
Gas5	0.0159273	-0.327602	0.843	0.755	1
Pkm	0.0163249	-0.269623	0.739	0.745	1
Ikbkb	0.0170309	-0.360678	0.635	0.66	1
Arhgap15	0.0171791	-0.335859	0.609	0.713	1
Fem1c	0.0172909	-0.279508	0.365	0.489	1
Myo1f	0.0178122	-0.266596	0.6	0.67	1
Ubald2	0.0180781	-0.326498	0.417	0.553	1
Fam49a	0.018476	-0.387652	0.4	0.5	1
Kif21b	0.0186369	-0.266343	0.139	0.255	1
Alyref	0.0193545	-0.276734	0.443	0.564	1
Trem1	0.0193957	-0.255272	0.035	0.117	1
Ifit3	0.0197417	0.280384	0.139	0.043	1
Tax1bp1	0.0198458	-0.312258	0.826	0.83	1
Xylt1	0.0204131	-0.251711	0.122	0.234	1
Pilra	0.0237803	-0.505372	0.278	0.383	1
Commd4	0.0253022	-0.252436	0.365	0.511	1
Cxcr4	0.0254897	-0.53755	0.304	0.394	1
Apold1	0.0256374	-0.307058	0.174	0.064	1
Pim1	0.0261619	-0.55462	0.487	0.532	1
Nsd3	0.0263001	-0.322608	0.67	0.702	1
Atp5md	0.0269216	-0.275287	0.739	0.755	1
Samhd1	0.0274262	-0.414948	0.843	0.851	1
Rnf166	0.0276402	-0.287153	0.322	0.426	1
Tkt	0.029209	-0.340616	0.73	0.67	1
Arhgap30	0.0305337	-0.290976	0.8	0.798	1
Ccl3	0.0312519	0.427359	0.313	0.181	1
Il2rg	0.0315847	-0.306183	0.287	0.394	1
Btg1	0.0332148	-0.491875	0.93	0.83	1
Gfpt1	0.0347526	-0.317201	0.252	0.362	1
BC028528	0.0356515	-0.40311	0.591	0.564	1
Emb	0.0363201	-0.408155	0.4	0.5	1
Gm37472	0.0366699	-0.342972	0.27	0.394	1
Osm	0.0372534	-0.267732	0.087	0.181	1
Tnfaip2	0.0389565	-0.599353	0.157	0.255	1
Plekhm3	0.0420083	-0.252608	0.426	0.521	1
Ciita	0.043772	-0.284603	0.365	0.468	1
Ldha	0.0446118	-0.288825	0.73	0.745	1
Emd	0.0449742	-0.257886	0.522	0.606	1
Dennd4a	0.0462115	-0.369312	0.478	0.543	1
Adgre4	0.0480901	-0.510711	0.157	0.245	1
Hspe1	0.0494842	-0.252411	0.626	0.681	1
Pparg	0.0496261	-0.262855	0.096	0.181	1
Ndufb7	0.0511744	-0.259134	0.713	0.745	1
Hmgb2	0.051184	-0.261739	0.73	0.713	1
Hdc	0.051283	-0.519584	0.052	0.128	1
Ptgs2	0.0524642	-0.819394	0.061	0.138	1
H2ac8	0.0529991	-0.282449	0.052	0.128	1
Cd300c2	0.0548124	-0.2693	0.478	0.521	1
Pde4b	0.0565837	-0.278259	0.287	0.383	1
Hck	0.0576797	-0.43519	0.409	0.457	1
Mmp19	0.0588282	0.293772	0.252	0.149	1
Mrpl33	0.0619638	-0.300046	0.748	0.713	1
Pbx1	0.0642538	-0.268468	0.183	0.266	1
Ly6e	0.0647338	0.292247	0.809	0.723	1
Sla	0.0651864	-0.329584	0.496	0.521	1
Nedd9	0.0657782	-0.261689	0.278	0.372	1
Stk38	0.0668368	-0.282678	0.687	0.681	1
Itgb2	0.0680032	-0.326902	0.748	0.723	1
S100a6	0.0680638	-0.412168	0.652	0.649	1
Olfm1	0.0681032	-0.40229	0.383	0.426	1
Soat1	0.0728753	-0.307823	0.496	0.564	1
Zfp207	0.0731049	-0.277754	0.643	0.649	1
Isg15	0.0774964	0.303151	0.165	0.085	1
Uqcc2	0.0786723	-0.256994	0.487	0.543	1
Vasp	0.082536	-0.328205	0.496	0.521	1
Dusp2	0.0859106	-0.510202	0.191	0.266	1
Cdk14	0.0884326	-0.276252	0.47	0.521	1
Igsf6	0.0899155	-0.279104	0.557	0.574	1
Clec7a	0.0908286	-0.350705	0.557	0.574	1
Kdm6b	0.0968189	-0.27039	0.574	0.617	1
Mlec	0.0970745	-0.284363	0.461	0.521	1
Stap1	0.0993531	-0.291057	0.461	0.511	1
Coq10b	0.0998084	-0.267431	0.478	0.511	1
Chfr	0.103954	-0.352776	0.348	0.426	1
Lrrc8d	0.104075	-0.269124	0.287	0.372	1
Apbb1ip	0.107496	-0.356577	0.765	0.713	1
Tyrobp	0.10929	-0.36977	0.991	0.936	1
Ids	0.109516	-0.337358	0.565	0.606	1
Rras	0.113454	-0.279389	0.426	0.479	1
Nadk	0.113847	-0.456034	0.67	0.638	1
Raf1	0.114606	-0.284449	0.409	0.5	1
Rasgrp2	0.120141	-0.358646	0.252	0.309	1
Naaa	0.123422	-0.720948	0.643	0.585	1
Lpl	0.123551	-0.343873	0.4	0.298	1
Ccl4	0.132472	0.608913	0.209	0.128	1
Kri1	0.132968	-0.257612	0.148	0.223	1
Lyn	0.134721	-0.296253	0.87	0.83	1
Rgs2	0.140449	-0.303517	0.652	0.681	1
Slc25a20	0.148108	-0.250602	0.148	0.213	1
Hist1h2ap	0.157471	-0.253191	0.078	0.138	1
Arhgef1	0.16642	-0.251304	0.557	0.574	1
H2-DMb1	0.170625	-0.333391	0.687	0.681	1
Fyb	0.175105	-0.44589	0.835	0.798	1
Nabp1	0.184777	-0.296333	0.565	0.564	1
Ankrd13a	0.187021	-0.251925	0.496	0.532	1
Atf7ip	0.202039	-0.300195	0.557	0.617	1
Csf3r	0.206133	-0.569646	0.165	0.223	1
Tmem258	0.209567	-0.255214	0.652	0.638	1
Inpp4a	0.211144	-0.306477	0.409	0.468	1
Prdx5	0.220828	-0.494584	0.843	0.755	1
Slc18a2	0.221798	-0.433483	0.07	0.117	1
Nup98	0.237597	-0.264222	0.452	0.479	1
Eno3	0.247935	-0.252475	0.113	0.16	1
Mia2	0.248068	-0.261176	0.757	0.745	1
Lat2	0.257204	-0.300965	0.461	0.543	1
Eri1	0.265529	-0.281243	0.374	0.415	1
Prdx6	0.283007	-0.257658	0.391	0.415	1
Irf8	0.287942	-0.853248	0.53	0.489	1
Slfn1	0.292415	-0.295322	0.096	0.138	1
Wdfy4	0.319014	-0.387565	0.383	0.415	1
Rel	0.32961	-0.272757	0.609	0.617	1
Ncf2	0.334121	-0.29762	0.852	0.745	1
Cd209a	0.381419	-0.644834	0.217	0.245	1
Xist	0.390477	-0.452532	0.226	0.277	1
Safb	0.401638	-0.275512	0.391	0.447	1
Pnisr	0.408552	-0.308225	0.687	0.713	1
Mthfs	0.430801	-0.250416	0.348	0.277	1
Egr3	0.448318	-0.356131	0.522	0.426	1
Mxd1	0.464617	-0.268614	0.217	0.17	1
Smpdl3a	0.499428	-0.457119	0.496	0.447	1
Zyg11b	0.538487	-0.273959	0.357	0.372	1
Klf13	0.557898	-0.275694	0.843	0.702	1
H2-Ab1	0.57121	-0.281277	0.809	0.691	1
Skil	0.596148	-0.514271	0.452	0.468	1
Smco4	0.600136	-0.26603	0.113	0.128	1
Cx3cr1	0.612915	-0.537335	0.357	0.33	1
Il1rl1	0.617472	-0.305133	0.365	0.298	1
Mfge8	0.620963	-0.26337	0.191	0.149	1
Pag1	0.649088	-0.254025	0.183	0.191	1
Cebpb	0.654059	-0.423368	0.887	0.67	1
Serpinb1a	0.657256	-0.543539	0.27	0.234	1
Osbpl8	0.681408	-0.381205	0.522	0.521	1
2310001H17Rik	0.687985	-0.293358	0.252	0.255	1
Lst1	0.735161	-0.684293	0.748	0.628	1
Clec4b1	0.77522	-0.296383	0.443	0.394	1
Gm42418	0.801229	-0.303887	1	1	1
Pou2f2	0.811949	-0.392909	0.583	0.5	1
Zfp950	0.830937	-0.346834	0.391	0.383	1
Cd300a	0.903851	-0.27461	0.722	0.585	1
Ppt1	0.90662	-0.409081	0.765	0.681	1
Lyz1	0.944873	-0.428031	0.235	0.245	1
Gm45223	0.950349	-0.262502	0.661	0.638	1

## Sheet: AngII_Yfp+-markers
Differentially expressed genes (Yfp+ vs. Yfp- cells) in AngII induced inflammation
Genes	p_val (wilcoxon rank sum test)	avg_logFC in eYFP+ vs eYFP-	Proportion of eYFP+ cells expressing this gene	Proportion of eYFP- cells expressing this gene	p_val_adj (with bonferroni adjustment)
EYFP	0	1.93456	1	0	0
Slc9a9	3.41331e-51	0.278511	0.392	0.085	5.59783e-47
Fxyd2	8.50801e-47	0.258951	0.322	0.062	1.39531e-42
Psd3	7.55447e-45	0.230098	0.349	0.076	1.23893e-40
Slc29a1	2.05208e-44	0.237176	0.386	0.094	3.3654e-40
Rin2	6.67702e-44	0.338136	0.506	0.157	1.09503e-39
Folr2	3.99034e-43	0.53616	0.584	0.201	6.54415e-39
Itsn1	3.57175e-42	0.272353	0.404	0.106	5.85768e-38
Rab11fip5	4.90018e-42	0.22235	0.473	0.144	8.0363e-38
Fcrls	5.27132e-42	0.524831	0.66	0.249	8.64497e-38
Ltc4s	9.86405e-42	0.498287	0.398	0.103	1.6177e-37
Stab1	1.25137e-41	0.601471	0.645	0.249	2.05225e-37
Frmd4b	5.18269e-41	0.220736	0.509	0.163	8.49961e-37
Tanc2	1.61205e-40	0.185043	0.262	0.048	2.64376e-36
Stard8	1.64055e-40	0.293956	0.422	0.12	2.6905e-36
Abhd12	2.22274e-40	0.320792	0.605	0.222	3.6453e-36
Wwp1	3.62029e-40	0.351241	0.563	0.198	5.93728e-36
Prune2	4.86659e-40	0.206797	0.331	0.077	7.9812e-36
Bin1	6.39117e-40	0.205637	0.536	0.181	1.04815e-35
Cbr2	1.73365e-39	0.537694	0.575	0.207	2.84319e-35
Tgfbr2	2.50691e-39	0.284793	0.485	0.16	4.11134e-35
C1qa	3.42174e-39	0.604237	0.94	0.694	5.61165e-35
Smagp	4.53537e-39	0.238702	0.343	0.085	7.43801e-35
Gpr34	5.52066e-39	0.263511	0.355	0.088	9.05388e-35
Gas6	2.36886e-38	0.499459	0.482	0.153	3.88492e-34
Nfxl1	2.38181e-38	0.230798	0.31	0.071	3.90616e-34
Rnase4	4.00156e-38	0.358641	0.548	0.192	6.56256e-34
Ccl12	6.17801e-38	0.701031	0.485	0.159	1.01319e-33
Npl	3.78021e-37	0.326464	0.331	0.082	6.19955e-33
Timp2	4.66418e-37	0.478855	0.693	0.298	7.64926e-33
Myo5a	7.61345e-37	0.292697	0.539	0.2	1.24861e-32
Adap2	9.03877e-37	0.179857	0.425	0.13	1.48236e-32
Mgat1	1.47397e-36	0.220607	0.416	0.126	2.41731e-32
Ntpcr	1.72245e-36	0.267096	0.458	0.149	2.82482e-32
Mtss1	2.87104e-36	0.26896	0.524	0.183	4.70851e-32
Blvrb	3.21874e-36	0.372817	0.608	0.241	5.27873e-32
Gna12	3.34143e-36	0.182997	0.452	0.144	5.47994e-32
Atp13a2	3.39661e-36	0.253296	0.542	0.199	5.57043e-32
Igfbp4	7.49853e-36	0.316716	0.392	0.114	1.22976e-31
Aco2	2.18345e-35	0.208223	0.473	0.158	3.58085e-31
Sult1a1	1.33526e-34	0.195599	0.181	0.026	2.18983e-30
Idh2	1.95232e-34	0.208195	0.431	0.138	3.2018e-30
Fcgrt	2.34381e-34	0.411661	0.611	0.247	3.84385e-30
Alox5	2.7843e-34	0.195863	0.235	0.046	4.56626e-30
P2ry6	3.39313e-34	0.275864	0.575	0.228	5.56474e-30
Hpgds	3.39984e-34	0.239688	0.316	0.08	5.57574e-30
Zfhx3	4.67352e-34	0.234904	0.47	0.16	7.66458e-30
Nacc2	5.1321e-34	0.223914	0.274	0.062	8.41664e-30
Glul	1.57744e-33	0.351081	0.62	0.261	2.58699e-29
Mxd4	3.25904e-33	0.199698	0.446	0.154	5.34482e-29
Igf1	4.30186e-33	0.400214	0.373	0.111	7.05505e-29
Etv1	6.09236e-33	0.241498	0.253	0.054	9.99147e-29
Cenpb	6.97284e-33	0.264294	0.485	0.18	1.14355e-28
Lacc1	7.23042e-33	0.235022	0.419	0.138	1.18579e-28
Tns1	1.05733e-32	0.187504	0.286	0.069	1.73402e-28
Tmem37	1.21458e-32	0.243317	0.458	0.156	1.99192e-28
Slco2b1	2.53581e-32	0.212284	0.22	0.043	4.15872e-28
Lmo2	2.69174e-32	0.256316	0.527	0.201	4.41445e-28
Serpinb6a	4.96312e-32	0.279596	0.437	0.144	8.13952e-28
Gas2l1	5.14542e-32	0.221801	0.328	0.093	8.43849e-28
Pdlim4	7.38004e-32	0.211362	0.364	0.111	1.21033e-27
Adam19	8.61834e-32	0.18696	0.286	0.071	1.41341e-27
Pmp22	1.28657e-31	0.265317	0.268	0.063	2.10998e-27
Lifr	1.30206e-31	0.268398	0.488	0.177	2.13538e-27
Adgre1	1.48257e-31	0.416627	0.702	0.331	2.43141e-27
Cemip2	1.63075e-31	0.196233	0.259	0.061	2.67444e-27
Fcna	1.76964e-31	0.331976	0.262	0.061	2.90221e-27
Nrp1	2.11089e-31	0.301774	0.551	0.218	3.46186e-27
Cyb5r3	3.32108e-31	0.186819	0.373	0.118	5.44657e-27
Arrb2	3.45018e-31	0.245747	0.572	0.236	5.65829e-27
Dnajc13	1.17673e-30	0.197855	0.479	0.182	1.92984e-26
Cela1	2.22663e-30	0.205985	0.181	0.031	3.65167e-26
Ap1b1	3.60639e-30	0.21639	0.533	0.213	5.91449e-26
Spred1	7.0423e-30	0.218066	0.5	0.195	1.15494e-25
Fchsd2	9.23867e-30	0.178082	0.355	0.108	1.51514e-25
Sphk2	1.29898e-29	0.211116	0.295	0.082	2.13033e-25
Cd81	1.35573e-29	0.397648	0.62	0.27	2.2234e-25
C1qc	1.40579e-29	0.496339	0.907	0.628	2.30549e-25
Eps15	1.62041e-29	0.229337	0.53	0.218	2.65748e-25
Rgl1	6.22892e-29	0.209562	0.437	0.157	1.02154e-24
Tut7	8.63252e-29	0.247611	0.627	0.28	1.41573e-24
Ptpa	1.80551e-28	0.199529	0.437	0.161	2.96104e-24
Nt5c2	2.05987e-28	0.180645	0.307	0.09	3.37819e-24
C1qb	2.22603e-28	0.460678	0.94	0.759	3.65069e-24
Arfgef1	3.63407e-28	0.179881	0.425	0.155	5.95988e-24
Man1a	5.85134e-28	0.177624	0.53	0.218	9.5962e-24
Gatm	6.04245e-28	0.187803	0.404	0.137	9.90961e-24
Sec22a	1.10945e-27	0.180514	0.148	0.022	1.8195e-23
Scamp2	1.4457e-27	0.20736	0.608	0.271	2.37094e-23
Sgpp1	2.55891e-27	0.179354	0.358	0.119	4.19661e-23
Camk1	3.56691e-27	0.20231	0.485	0.197	5.84973e-23
Stk38	4.10018e-27	0.221284	0.425	0.159	6.7243e-23
Crk	4.59324e-27	0.217778	0.425	0.16	7.53291e-23
Dlgap4	4.71162e-27	0.185551	0.343	0.112	7.72705e-23
Vps35	5.31142e-27	0.180182	0.545	0.231	8.71073e-23
Pias1	5.82207e-27	0.231886	0.422	0.158	9.5482e-23
Pf4	7.62035e-27	0.573767	0.792	0.472	1.24974e-22
Tab2	1.50616e-26	0.239382	0.557	0.24	2.4701e-22
Ndufa8	1.94406e-26	0.199998	0.548	0.231	3.18826e-22
Lgals3bp	2.16661e-26	0.280549	0.545	0.232	3.55324e-22
Ntan1	2.63205e-26	0.18399	0.389	0.139	4.31656e-22
Ehd4	2.98799e-26	0.299575	0.708	0.352	4.9003e-22
Fkbp15	3.05205e-26	0.214685	0.383	0.138	5.00537e-22
Phf20	3.2444e-26	0.225944	0.322	0.104	5.32081e-22
Efcab14	3.69933e-26	0.218662	0.331	0.108	6.0669e-22
B4galt6	6.53024e-26	0.184658	0.494	0.203	1.07096e-21
Mapk3	1.23889e-25	0.212647	0.506	0.212	2.03179e-21
Irak1	1.48466e-25	0.213708	0.419	0.16	2.43484e-21
Tmem106a	1.96321e-25	0.191032	0.581	0.264	3.21967e-21
Sarnp	2.08427e-25	0.233968	0.578	0.255	3.41821e-21
Larp4b	3.94668e-25	0.194333	0.515	0.216	6.47256e-21
Ptgs1	5.68321e-25	0.202309	0.244	0.066	9.32047e-21
Ppp1r15a	7.70753e-25	0.193094	0.455	0.181	1.26404e-20
Adam15	8.92575e-25	0.178322	0.572	0.256	1.46382e-20
Cdc42bpb	1.82584e-24	0.234296	0.226	0.059	2.99438e-20
Gns	2.21871e-24	0.244319	0.572	0.262	3.63869e-20
Etfb	3.56911e-24	0.203321	0.527	0.23	5.85334e-20
Pttg1ip	3.7976e-24	0.18261	0.386	0.143	6.22806e-20
Atraid	4.49694e-24	0.22332	0.395	0.149	7.37497e-20
Cd300ld	5.50445e-24	0.215277	0.566	0.258	9.0273e-20
Mfsd1	8.41837e-24	0.227528	0.557	0.254	1.38061e-19
Ccl7	9.06166e-24	0.667087	0.602	0.301	1.48611e-19
Maf	1.13442e-23	0.409565	0.798	0.453	1.86045e-19
Lyl1	1.17049e-23	0.218019	0.322	0.109	1.91961e-19
Tex261	1.18583e-23	0.1868	0.413	0.163	1.94475e-19
Cd72	1.33244e-23	0.279646	0.319	0.108	2.18521e-19
Hacd4	2.1466e-23	0.216817	0.518	0.227	3.52043e-19
Ms4a7	1.11211e-22	0.441567	0.657	0.341	1.82387e-18
Chd2	1.37172e-22	0.212861	0.292	0.096	2.24962e-18
Casd1	2.44451e-22	0.212723	0.226	0.063	4.009e-18
Nupr1	2.49446e-22	0.195732	0.413	0.167	4.09092e-18
Plscr3	3.0111e-22	0.192777	0.238	0.069	4.9382e-18
Nfkbiz	3.62524e-22	0.27634	0.63	0.314	5.94539e-18
Ninj1	3.95307e-22	0.30531	0.542	0.251	6.48303e-18
Ccl24	4.54687e-22	0.183231	0.271	0.084	7.45687e-18
Ap2m1	4.93889e-22	0.218691	0.633	0.32	8.09977e-18
C5ar1	7.69871e-22	0.281982	0.726	0.379	1.26259e-17
Mitf	8.03254e-22	0.21222	0.286	0.095	1.31734e-17
Rgs10	1.25309e-21	0.202797	0.693	0.356	2.05508e-17
Tpr	1.34688e-21	0.230218	0.699	0.363	2.20889e-17
Cp	1.62943e-21	0.178898	0.142	0.027	2.67227e-17
Abca1	1.71347e-21	0.207278	0.536	0.242	2.81008e-17
Trap1	2.3321e-21	0.214839	0.229	0.066	3.82464e-17
Marcksl1	2.48765e-21	0.293822	0.569	0.27	4.07974e-17
Dennd6a	2.61542e-21	0.204948	0.295	0.101	4.28928e-17
Cd63	7.42661e-21	0.322565	0.651	0.331	1.21796e-16
C3ar1	1.26795e-20	0.237698	0.669	0.338	2.07944e-16
Galk2	6.91054e-20	0.187072	0.283	0.098	1.13333e-15
Ctsb	1.52946e-19	0.356894	0.943	0.783	2.50832e-15
Cmc1	1.75882e-19	0.233936	0.298	0.109	2.88447e-15
Sertad1	2.46154e-19	0.209994	0.295	0.108	4.03692e-15
Ap2a2	2.80545e-19	0.241876	0.705	0.382	4.60094e-15
Il4ra	3.51167e-19	0.193359	0.524	0.257	5.75913e-15
Ccl2	6.11073e-19	0.465935	0.675	0.367	1.00216e-14
Fcgr3	7.78811e-19	0.311617	0.792	0.47	1.27725e-14
Mettl1	7.93183e-19	0.180795	0.19	0.054	1.30082e-14
Mrc1	7.96499e-19	0.426041	0.831	0.548	1.30626e-14
Hexa	4.44059e-18	0.215952	0.714	0.401	7.28256e-14
Snx2	4.83378e-18	0.243755	0.702	0.392	7.92739e-14
Pmepa1	7.77588e-18	0.286177	0.241	0.081	1.27524e-13
Dab2	9.57298e-18	0.34918	0.822	0.524	1.56997e-13
Cd163	1.00373e-17	0.360218	0.34	0.138	1.64611e-13
Abcb1b	1.04642e-17	0.276356	0.199	0.06	1.71613e-13
Trf	1.57045e-17	0.273677	0.693	0.384	2.57553e-13
F13a1	1.73322e-17	0.461541	0.693	0.427	2.84248e-13
Grn	1.79573e-17	0.344353	0.846	0.597	2.945e-13
Lyve1	2.54062e-17	0.460587	0.262	0.095	4.16662e-13
Snx5	9.64911e-17	0.210928	0.708	0.4	1.58245e-12
Wnk1	1.10018e-16	0.198994	0.711	0.406	1.8043e-12
Ednrb	1.85468e-16	0.363082	0.316	0.132	3.04168e-12
Smad4	2.20932e-16	0.178997	0.322	0.134	3.62329e-12
Csf1r	2.93844e-16	0.308856	0.822	0.528	4.81904e-12
Eif4g2	4.89621e-16	0.185442	0.744	0.415	8.02978e-12
C4b	1.06611e-15	0.339555	0.271	0.106	1.74842e-11
Pltp	1.90977e-15	0.295723	0.777	0.486	3.13202e-11
Lamp1	2.58047e-15	0.305619	0.873	0.587	4.23197e-11
Selenop	3.76809e-15	0.34021	0.895	0.659	6.17967e-11
Lgals1	5.47388e-15	0.307396	0.886	0.664	8.97716e-11
Akr1a1	8.02922e-15	0.194213	0.768	0.463	1.31679e-10
Cltc	1.493e-14	0.230993	0.798	0.508	2.44852e-10
Apoe	2.20751e-14	0.401522	0.982	0.883	3.62031e-10
Bri3	3.51303e-14	0.186581	0.681	0.382	5.76137e-10
Aif1	4.53315e-14	0.217076	0.708	0.396	7.43437e-10
Naa38	3.21639e-13	-0.190148	0.407	0.194	5.27489e-09
Cx3cr1	3.6372e-13	0.255257	0.416	0.215	5.965e-09
Marcks	4.13977e-13	0.241849	0.873	0.595	6.78922e-09
Ctnnb1	5.15262e-13	-0.22084	0.485	0.245	8.45029e-09
Jun	6.36384e-13	0.242509	0.72	0.428	1.04367e-08
Anxa5	1.11009e-12	0.21464	0.786	0.489	1.82055e-08
Klf4	1.14084e-12	0.258937	0.627	0.366	1.87098e-08
Cd52	1.29584e-12	-0.420797	0.858	0.819	2.12518e-08
Unc93b1	1.67232e-12	0.202372	0.786	0.493	2.74261e-08
Lgmn	6.12302e-12	0.213672	0.867	0.636	1.00418e-07
Serinc3	6.49468e-12	0.198097	0.804	0.538	1.06513e-07
Itm2b	2.80594e-11	0.273623	0.934	0.826	4.60174e-07
Lyz1	5.42873e-11	0.331775	0.211	0.087	8.90311e-07
Mrps18a	5.95962e-11	-0.178416	0.319	0.152	9.77377e-07
Mt1	1.19301e-10	0.205633	0.825	0.535	1.95654e-06
Fosb	1.31405e-10	0.192735	0.666	0.413	2.15505e-06
Cfh	2.09309e-10	0.178042	0.467	0.263	3.43267e-06
Tmem123	2.20958e-10	-0.231583	0.386	0.196	3.62371e-06
Klf2	2.26551e-10	0.186167	0.627	0.384	3.71543e-06
Dnajc15	8.26901e-10	-0.195481	0.398	0.207	1.35612e-05
Mafb	9.77191e-10	0.213899	0.762	0.495	1.60259e-05
Snrpb	1.0701e-09	-0.180613	0.584	0.331	1.75497e-05
Mcub	1.19262e-09	-0.202338	0.506	0.274	1.9559e-05
Bola3	1.53135e-09	-0.206605	0.25	0.116	2.51142e-05
Csnk2b	1.65798e-09	-0.184565	0.458	0.246	2.71909e-05
Notch2	2.7352e-09	-0.18216	0.479	0.264	4.48573e-05
Kmt2c	2.90091e-09	-0.181442	0.31	0.156	4.75749e-05
Ftl1	3.14292e-09	0.193297	0.994	0.941	5.15439e-05
Mdh2	5.08345e-09	-0.195761	0.479	0.267	8.33685e-05
mt-Nd1	5.1474e-09	0.239311	0.922	0.783	8.44173e-05
BC028528	5.30104e-09	-0.205274	0.41	0.216	8.6937e-05
Rtf1	5.37915e-09	-0.194356	0.367	0.194	8.82181e-05
Tmem243	9.13478e-09	-0.177263	0.304	0.157	0.00014981
Prdx6	9.42151e-09	-0.196283	0.373	0.2	0.000154513
Egr1	9.85055e-09	0.246197	0.759	0.565	0.000161549
Fam32a	1.0781e-08	-0.206937	0.364	0.193	0.000176808
Mettl23	2.56506e-08	-0.191975	0.328	0.174	0.00042067
Il1b	2.65008e-08	-0.61485	0.503	0.57	0.000434613
Cript	2.69575e-08	-0.223985	0.413	0.227	0.000442102
Paip2	3.20874e-08	-0.190935	0.431	0.245	0.000526233
Rel	3.93063e-08	-0.203673	0.364	0.199	0.000644623
Tmsb10	4.60964e-08	-0.476556	0.765	0.709	0.00075598
mt-Cytb	1.03791e-07	0.190824	0.952	0.847	0.00170218
U2af1	2.07841e-07	-0.248954	0.419	0.24	0.0034086
Ighm	2.899e-07	-0.203746	0.407	0.234	0.00475436
Bach1	3.68818e-07	-0.196116	0.473	0.277	0.00604862
Srgn	3.83857e-07	-0.439929	0.825	0.723	0.00629525
Esd	4.44081e-07	-0.214128	0.566	0.329	0.00728293
Naaa	5.39524e-07	-0.182343	0.608	0.363	0.00884819
Plac8	6.14617e-07	-0.978388	0.289	0.374	0.0100797
Ccl8	6.57693e-07	0.393521	0.545	0.37	0.0107862
Ak3	6.85196e-07	-0.178768	0.166	0.076	0.0112372
Ccl4	7.61154e-07	0.188142	0.307	0.174	0.0124829
Rpp21	8.09708e-07	-0.196794	0.301	0.165	0.0132792
St8sia4	1.37685e-06	-0.222613	0.343	0.196	0.0225803
Olfm1	1.4569e-06	-0.1907	0.473	0.281	0.0238932
Mif	1.54245e-06	-0.220611	0.512	0.302	0.0252961
Midn	1.54681e-06	-0.182709	0.325	0.186	0.0253677
Dennd4a	1.69422e-06	-0.261553	0.398	0.231	0.0277852
S100a11	2.64346e-06	-0.473745	0.75	0.674	0.0433527
Smpdl3a	2.65436e-06	-0.216987	0.389	0.227	0.0435315
Ezr	2.93442e-06	-0.200961	0.331	0.19	0.0481245
Ccnd3	2.97475e-06	-0.262347	0.334	0.19	0.0487859
Il17ra	4.74539e-06	-0.209107	0.283	0.158	0.0778244
Pfkp	8.25482e-06	-0.230776	0.331	0.194	0.135379
Glipr1	1.0153e-05	-0.200595	0.247	0.138	0.166509
Fam107b	1.07016e-05	-0.195238	0.235	0.131	0.175506
Cers6	1.27778e-05	-0.185052	0.292	0.17	0.209556
Hnrnpa1	1.70168e-05	-0.222475	0.575	0.364	0.279076
Mpc1	2.46443e-05	-0.23682	0.446	0.274	0.404166
Snx18	3.78388e-05	-0.271142	0.316	0.188	0.620557
Cd79b	4.21854e-05	-0.345202	0.154	0.077	0.691841
Abr	5.31452e-05	-0.206001	0.226	0.128	0.871581
Syngr2	5.52586e-05	-0.235721	0.551	0.349	0.906241
Actg1	5.93828e-05	-0.2059	0.958	0.906	0.973877
Zbp1	6.00247e-05	-0.196873	0.289	0.177	0.984405
Cxcl10	6.21599e-05	0.273229	0.123	0.062	1
Rps10	0.629512	-0.177623	0.822	0.632	1
Sub1	0.0562103	-0.179239	0.741	0.508	1
Cdkn1a	0.00561612	-0.179395	0.497	0.349	1
Acot7	0.00202321	-0.180174	0.148	0.087	1
Sowahc	0.0346424	-0.180471	0.136	0.093	1
St3gal4	0.000335047	-0.180836	0.205	0.123	1
H2-Ab1	0.000999362	-0.182942	0.849	0.836	1
Rps27	0.00741261	-0.183544	0.937	0.818	1
Mefv	0.255566	-0.18537	0.133	0.105	1
Psmb8	0.000156332	-0.185562	0.651	0.413	1
Gpr132	0.00156251	-0.18676	0.214	0.134	1
Gpcpd1	0.000384081	-0.186826	0.25	0.152	1
C3	0.411589	-0.187359	0.133	0.111	1
Atp5md	0.00345121	-0.189959	0.593	0.4	1
Uck2	0.186765	-0.195067	0.136	0.105	1
Fam49b	0.0387315	-0.197217	0.702	0.474	1
Nabp1	0.000262333	-0.197688	0.262	0.162	1
Mrpl33	0.00493805	-0.198033	0.566	0.381	1
Tgm2	0.0374504	-0.200527	0.175	0.123	1
Cops9	0.00018749	-0.201656	0.557	0.359	1
Tgfbi	0.684898	-0.203795	0.792	0.612	1
Anxa2	0.686952	-0.203883	0.738	0.59	1
Tspo	0.953275	-0.20397	0.795	0.591	1
Ccr2	0.20145	-0.205463	0.729	0.635	1
H3f3a	0.00015619	-0.207273	0.925	0.837	1
S100a6	0.00183641	-0.207458	0.834	0.792	1
Lsr	0.299647	-0.207974	0.145	0.117	1
Adam8	0.000821417	-0.208016	0.244	0.152	1
Osm	0.00914141	-0.208596	0.229	0.155	1
Nfil3	0.025295	-0.210488	0.223	0.158	1
Hif1a	0.000430942	-0.218323	0.53	0.343	1
Pmaip1	0.257982	-0.219607	0.193	0.156	1
Coro2a	0.135266	-0.221806	0.169	0.128	1
Ear2	0.62288	-0.222492	0.108	0.115	1
Arhgdib	0.601568	-0.225521	0.762	0.587	1
Rab11fip1	0.351114	-0.226392	0.136	0.11	1
Napsa	0.816365	-0.22678	0.274	0.243	1
Tnip3	0.67829	-0.227874	0.211	0.204	1
Crip1	0.00178783	-0.22923	0.91	0.871	1
Gm5150	0.109091	-0.22942	0.16	0.119	1
Atox1	0.0639992	-0.230752	0.798	0.634	1
Ywhaz	0.0200558	-0.231372	0.678	0.455	1
Cd44	0.0121833	-0.235193	0.666	0.453	1
Prdx5	0.10811	-0.23877	0.639	0.447	1
Clec4d	0.00108884	-0.239515	0.292	0.189	1
Aldoa	0.0164747	-0.242618	0.608	0.419	1
Cd24a	0.564172	-0.243399	0.148	0.128	1
Pim1	0.43524	-0.244113	0.702	0.523	1
Lrg1	0.053468	-0.244314	0.136	0.094	1
Lpl	0.0001118	-0.246623	0.404	0.252	1
Fgr	0.00408848	-0.248124	0.349	0.237	1
H2-DMb2	0.0631303	-0.249156	0.102	0.07	1
Pde4b	0.00496144	-0.253315	0.184	0.117	1
Pkm	0.0842006	-0.254347	0.642	0.446	1
Ifngr1	0.00862147	-0.255209	0.663	0.434	1
Cd53	0.873352	-0.255853	0.729	0.543	1
Avpi1	0.108356	-0.259257	0.136	0.1	1
Ccnd2	0.000111686	-0.26243	0.229	0.132	1
Fn1	0.00744354	-0.263364	0.614	0.624	1
Csrnp1	0.000387027	-0.263735	0.25	0.154	1
Plaur	0.000159181	-0.264855	0.301	0.183	1
Arhgap26.1	0.0312694	-0.272841	0.175	0.122	1
Gngt2	0.00197454	-0.273282	0.413	0.272	1
Slc16a3	0.0677957	-0.277767	0.211	0.155	1
Ltb4r1	0.0727791	-0.278567	0.241	0.178	1
S100a4	0.00164372	-0.279082	0.75	0.692	1
Ifitm6	0.00999878	-0.280087	0.223	0.149	1
Itgal	0.915472	-0.280255	0.105	0.098	1
H2-DMb1	0.214409	-0.280745	0.605	0.442	1
Bhlhe40	0.506198	-0.282431	0.148	0.127	1
BE692007	0.219275	-0.287176	0.157	0.123	1
Btg1	0.286503	-0.289846	0.78	0.602	1
Gm2a	0.647662	-0.290123	0.744	0.569	1
Fabp5	0.101324	-0.298538	0.41	0.311	1
Glipr2	0.721365	-0.299422	0.142	0.126	1
Fosl2	0.000410926	-0.300998	0.449	0.285	1
Dusp5	0.240922	-0.302926	0.172	0.137	1
Ms4a4c	0.0691187	-0.309789	0.389	0.281	1
Fxyd5	0.000698437	-0.310018	0.801	0.692	1
Runx3	0.0132857	-0.32069	0.259	0.179	1
Mmp19	0.113982	-0.321526	0.268	0.204	1
Arg1	0.705151	-0.322234	0.187	0.167	1
Plbd1	0.0817814	-0.323941	0.488	0.351	1
Sirpb1c	0.816068	-0.329367	0.268	0.229	1
Lsp1	0.536018	-0.33551	0.551	0.463	1
Gpr35	0.410612	-0.336578	0.196	0.163	1
Cd9	0.00081369	-0.337921	0.262	0.163	1
Gsr	0.919996	-0.339893	0.175	0.157	1
Clec4e	0.314809	-0.341526	0.238	0.194	1
F10	0.200767	-0.344629	0.102	0.121	1
Nr4a2	0.613851	-0.381419	0.25	0.21	1
Cytip	0.903588	-0.392527	0.307	0.272	1
AA467197	0.827048	-0.408096	0.111	0.109	1
Id2	0.0747365	-0.42936	0.386	0.279	1
Ptgs2	0.446901	-0.429979	0.12	0.128	1
Vcan	0.0799511	-0.449914	0.13	0.158	1
Malt1	0.0439899	-0.451623	0.262	0.189	1
Clec7a	0.177325	-0.490181	0.404	0.304	1
Ly6c2	0.0177805	-0.495827	0.117	0.163	1
Ifitm1	0.0136986	-0.580208	0.127	0.17	1
Hp	0.00973566	-0.601704	0.108	0.153	1
Thbs1	0.0111574	-0.697881	0.361	0.379	1
Chil3	0.0501038	-0.761736	0.148	0.176	1
Spp1	0.245565	-0.800407	0.337	0.268	1
Igkc	0.0217643	-1.12381	0.105	0.146	1
