# Supplementary material for: Ontogeny of arterial macrophages defines their functions in homeostasis and inflammation
Source: Nat Commun. 2020 Sep 11;11:4549. doi: 10.1038/s41467-020-18287-x (PMC7486394; doi:10.1038/s41467-020-18287-x)
Supplement: Supplementary file 6 — Source Data [file 41467_2020_18287_MOESM6_ESM.xlsx]

## Sheet: Figure1
Figure 1	B
		Liver	Adventitia
		3 month	3 month	6 month
	% of YFP+ macrophages	1.52	1.27	0.52
		1.35	0.69	1.96
		1.05	2.11	0.17
	C	Liver		Adventitia
		E7.5	E10.5	E7.5	E10.5
	% of YFP+ macrophages	19.3	5.4	17.7188	5.15759
		5.4	2.9	16.6537	1.56522
		10.1	5.6	16.8703	5.92734
		11.9	2.8	21.8844	4.83092
		22.8	4.9	29.7638	5.72816
		29.7		12.2
	F		microglia						monocytes						Adventitial macrophages
	% of YFP+ macrophages	PND3	98.2	97.4					1.93	2.32					85.1	77.6	82.1
		w8-11	98.3	98	98.5	98.5	98.9	98.7	0	0	0.0945	0.0316	0	0.405	74.6	70.3	77.2	69.3	69.6	74.7
		w45	96.7	95.8	96.2				0.373	0.215	0.17				56.6	49.7	65.1
		w90	93.3	94.2	93.1				2.22	0.328	1.14				39.4	47.2
	G
	number of macrophages		YFP+ MØ							YFP+ MØ
		PND3	76	38	100					34	11	22
		w8-11	78	109	279	137	331	194		34	37	95	58	98	86
		w45	168	147	291					129	149	156
		w90	43	102						66	144

## Sheet: Figure3
B
	monocytes	microglia	adventitia
% of YFPpositive macrophages	88.3	0.64	48.3
	90.2	0.51	37.6
	89.5	0.34	59.9
	88.3	0.6	42.9
	89.5	2.13	38.8
D
	adventitia
	9 month
% of YFPpositive macrophages	35
	57.6271
	55.2301
F
	YFP-			YFP+
% of EDU positive macrophages	7.69	1.44	3.46	6.31	5.88	7.06
H
			adventitia
	monocytes	microglia	3 month	9 month
% of CD45.1+ cells	99.4	0.6	21.1	26.4
	93.9	0.6	10.6	13.3
	97.1	0.3	11.1	18.8
	99.9	0.1		23.2
	97.3	1.2
	94.6	0.6
J
	monocytes	adventitial MØ
% of GFPpositive macrophages	38.3	2.44444
	38.2	4.5283
	52.4	6.06061
	48.8	5.56391
		2.89855

## Sheet: Figure 4
A
	Ctrl chow	3d PLX5622	3d PLX5622 7d control chow
number of macrophages	127.948	88.5563	91.896
	446.637	77.6478	161.759
	180.416	26.7589	177.238
	113.197	43.7376	179.457
	393.652	53.7035	288.636
	217.09	87.0756	258.086
	348.858		167.398
			289.172
D
	Ctrl chow	3d PLX5622	3d PLX5622 7d control chow
% of GFP+ macrophages	56.2	7.69	69.3
	60.4	17.3	49.6
	41	16.4	27.9
	41.5	37	65.5
	33.5	22.7
	28.1	24.3
	49.8
F	Ctrl chow					3d PLX5622						3d PLX5622 7d control chow
	GFP-	25.3333	16	14.3333		2	4	14.33	8	4		13.3333	6.625	18.8	20
	GFP+	23	16.3333	15		3	0.333333	6	4	1.33333		12.1667	8.625	7.4	21.3333
G		GFP-				GFP+
	ctrl	3.12	3.22	7.75		4.81	6.01	9.64
	3d PLX5622 7d ctrl chow	20.1953	34.4941	29.297		57.078	55.4799	50.5758
I		GFP-						GFP+
	PLX 3d +5d recovery	8.93335	4.54545	1.66667	13.3			4.46429	23.1579	12.6706	16.0549

## Sheet: Figure 5
A
	Saline	d10	d30
% of YFP+ macrophages	40	50.9	35.8
	49.3	63.3	33.3
	35	50.6	40.6
	34.7	64.4
	30.6
	38
B	YFP-						YFP+
angII d10	17	18	27	30			25	31	46	37
angII d28	2.7	4.76	4.75				2.3	5.52	11.8
D
	GFP-						GFP+
AT II d5	6.33394	3.81462	5.27716	3.14546			2.3309	2.42967	1.04167	3.48045
			Adventital macs
F	Monocytes		AngII d10		AngII d28
	Saline	AngII	adventital macs	adventital macs	adventital macs	adventital macs
% of CD45.1+ macrophages	90.4	95.5	9.43	14.7	21.1	14.8
	92.8	92.4	2.81	23.9	10.6	19.1
	96.9	95.7	6.79	30.4	11.1	26.4
	94.8775	97.9	13	46.3

## Sheet: Suppl. Fig. 2
D
	E7.5	E10.5
%YFP+ HSCs	19.3	19
	5.4	10
	10.1	28
	11.9	19
	22.8	27
	29.7

## Sheet: Suppl. Fig. 6
	YFP- macs	YFP+ macs			YFP- M?	YFP+ M?
Distance to media in µm	23.82	21.38		distance to next similar macrophage	44.7754	361.55
	19.62	22.23			44.7754	679.272
	68.8	54.95			46.466	27.4917
	48.14	40.56			46.466	7.61331
	54.73	34.82			306.986	7.61331
	2.11	33.27			50.0644	86.6843
	41.74	38.33			50.0644	61.5493
	15.37	40.08			76.3965	34.859
	182.64	51.53			76.3965	34.859
	225.73	37.87			101.477	23.5555
	36.01	55.67			374.704	23.5555
	40.31	24.16			107.433	30.2453
	33.43	31.75			107.433	20.3767
	104.8	38.73			36.9388	12.8008
	100.52	32.67			7.69758	12.8008
	164.21	42.81			7.69758	19.9802
	159.99	37.84			16.7872	50.2838
	51.96	55.24			46.9351	50.2838
	64.33	34.68			9.93846	61.643
	71.31	29.32			9.93846	14.6626
	66.55	25			47.4269	14.6626
	33.9	52.13			205.745	23.6788
	50.58	27.44			78.617	17.434
	38.2	40.39			709.805	17.434
	16.67	25.21			203.202	69.2636
	14.06	21.29			203.202	69.2636
	30.44	22.83			197.355	55.0088
	16.54	44.03			13.5187	55.0088
	16.03	36.9			13.5187	175.257
	84.27	23.04			28.8226	132.849
	76.25	37.08			28.8226	237.15
	82	35.65			10.3618	132.849
	47.41	117.21			10.3618	46.58
	41.26	157.68			13.0535	46.58
	47.31	7.83			13.0535	154.689
	18.88	2.98			7.24077	154.689
	28.4	13.08			7.24077	11.7771
	30.68	47			15.802	11.7771
	27.94	9.07			80.3719	15.5748
	39.15	62.45			57.5195	7.38306
	50.48	53.25			27.1737	7.38306
	52.29	48.16			23.0808	68.917
	91.6	83.76			23.0808	53.24
	108.06	20.71			43.3038	53.24
	31.94	17.2			31.6089	72.0181
	51.35	50.17			31.6089	18.9471
	85.54	73.15			365.793	18.9471
	95.06	78.44			157.531	8.47765
	87.02	67.71			102.2	8.47765
	141.72	48.13			102.2	19.9889
	142.06	29.4			84.7132	63.9897
	155.13	40.38			10.0611	25.68
	163.97	36.31			10.0611	25.68
	126.25	53.35			12.3331	85.9689
	23.15	47.78			12.3331	31.544
	27.65	103.43			11.9553	31.544
	44.56	36.96			11.9553	501.13
	82.07	46.38			13.5091	108.786
	49.7	153.92			18.4938	77.2355
	190.65	165.88			90.7847	77.2355
	108.37	161.44			100.335	92.5039
	55.69	24.51			24.5413	46.0957
	61.6	48.77			22.4556	46.0957
	52.67	109.34			11.5473	251.649
	47.31	101.44			11.5473	8.19069
	30.05	132.42			436.045	8.19069
	23.01	188.47			366.069	862.214
	28.87	135.15			21.5975	157.709
	247.67	241.73			21.5975	61.4969
	46.25	125.63			41.2186	61.4969
	24.93	59.96			101.848	41.79
	173.12	56.9			561.805	41.79
	192.76	94.19			131.413	652.907
	207.05	63.12			47.3729	82.7856
	52.2	83.63			47.3729	26.0317
	101.36	144.89			17.2363	26.0317
	340.06	76.92			17.2363	88.8735
	213.02	315.81			20.9958	88.8735
	165.49	291.01			46.768	93.2967
	94	16.95			97.9505	186.778
	76.03	30.24			50.0345	744.005
	63.6	11.99			16.8977	449.054
	56.83	26.45			14.7366	5.79121
	23.57	28.52			14.7366	5.79121
	23.58	38.88			16.8977	100.927
	21.58	35.29			115.791	27.9889
	150.04	61.64			455.054	27.7051
	25.62	67.73			617.829	27.7051
	56.01	20.71			217.333	38.9958
	142.31	130.8			136.785	34.0317
	129.69	79.69			136.785	34.0317
	122.35	134.66			678.017	161.289
	56.55	50.83			349.821	161.289
	64.07	37.68			87.4	49.8407
	72.88	37.55			48.3575	49.8407
	79.19	33.27			48.3575	89.8893
	69.03	37.46			36.0142	736.954
	72.37	30.45			36.0142	37.0552
	143.2	63.64			82.301	37.0552
	246.42	75.54			112.031	602.152
	111.04	37.26			125.106	9.33786
	131.43	37.87			63.44	9.33786
	154.95	60.97			63.44	18.9978
	156.47	97.73			7.78594	7.16
	265.16	22.58			7.78594	7.16
	58.48	53.42			174.312	33.8097
	137.79	24.73			174.312	606.241
	130.46	28.62			75.6775	188.747
	171.87	31.29			75.6775	131.993
	46.72	37.37			413.75	131.993
	23.19	47.59			314.884	484.632
	31.34	39.62			106.758	484.632
	106	44.45			106.758	1058.71
	28.17	78.52			468.397	886.599
	38.47	146.82			968.692	38.0488
	45.36	47.93			319.356	38.0488
	76.11	81.83			240.265	42.817
	54.41	115.8			240.265	135.477
	57.03	169.47			34.642	51.2831
	52.1	79.86			13.3498	4.72149
	115.95	134.55			13.3498	4.72149
	102.2	107.54			43.5565	120.599
	104.58	145.56			16.3886	23.662
	97.14	133.24			7.94889	94.6967
	131.47	54.28			7.94889	29.6793
	139.89	16.07			150.36	29.6793
	83.75	16.27			512.966	207.309
	4.1	16.9			94.1956	57.28
	108.14	32.51			18.0911	57.28
	45.79	40.69			13.9811	100.96
	145.45	35.83			13.9811	219.876
	14.49	28.19			88.1146	272.081
	32.86	26.13			88.1146	12.3861
	32.4	27.09			36.8817	12.3861
	21.38	230.88			36.8817	141.019
	24.76	26.27			232.043	141.019
	35.96	26.66			77.6045	23.662
	93.72	25.64			77.6045
	70.16	179.63			597.244
	53.03	39.54			217.313
	45.04	46.59			217.313
	82.19	58.24			1042.87
	143.57	161.58			151.528
	80.44	103.61			142.388
	125.97	10.93			61.6423
	135.46	156.27			13.349
	146.54	157.3			13.349
	115.85	177.86			142.733
	102.89	124.72			162.359
	62.15	86.86			15.6279
	29.54	60.75			15.6279
	98.82	197.17			94.8672
	84.13	263.12			89.3387
	49.42	286.65			37.8937
	79.99	121.28			37.8937
	55.46	193.96			294.427
	94.24	285.73			106.721
	24.25	258.93			106.721
	132.65	14.89			239.115
	10.54	13.97			632.936
	27.52	30.42
	25.1	37.5
	40.75	41.85
	33.81	32.03
	168.92	30.1
	304.51	56.87
	21.99	100.31
	23.15	81.24
	51.24	57.69
	52.52	75.6
	83.4	10.13
	103.13	132.93
	27.21	85.27
	99.94	99
	25.21	141.02
	90.17	146.29
	131.64	70.9
	69.61	181.97
	15.15	188.37
	81.39	203.54
	80.18	101.42
	8.38	104.88
	110.74	112.11
	114	123.56
	104.19	124.68
	133.98	281.03
	145.6	242.63
	131.41	251.4
	143.86	231.56
	159.77	256.14
	163.49	127.58
	247.82	145.47
	89.78	137.12
	18.6	239.7
	39.26	231.07
	217.13	241.01
	4.89	179.53
	137.24	186.86
	24.8	186.61
	296.1	229.58
	17.22	229.66
	67.87	209.84
	20.71	230.8
	33.9	225.73
	11.15	231.43
	16.87	242.22
	178.07	39.85
	10.55	39.6
	141.06	187.35
	160	205.31
	96.29	197.6
	105.17	79.82
	25.12	119.28
	91.38	158.48
	44.28	162.14
	25.99	156.88
	29.44	153.17
	15.16	110.19
	6.89	151.15
	120.89	164.84
	133.04	174.57
	227.02	172.92
	101.74	167.79
	107.21	161.94
	126.95	1.28
	211.5	11.46
	221.73	19.27
	203.73	10.19
	157.1	17.56
	166.45	80.06
	209.44	56.25
	156.43	23.98
	109.09	145.51
	116.4	6.32
	110.35	73.59
	95.2	13.22
	103.56	77.19
	36.43	7.88
	12.95	37.22
	78.59	27.72
	243.93	109.96
	236.2	100.55
	107.62	15.55
	81.81	8.96
	179.16	28.17
	154.27	4.7
	134.31	179.03
	235.21	146.83
	241.78	50.34
	248.89	8.25
	2.2	81.67
	28.96
	113.44
	5.63
	92.71
	94.31
	93.98
	16.74
	4.71
	19.48
	113.36
	115.96
	94.42
	45.77
	24.45
	14.63
	47.25
	10.91
	2.86
	16.45
	121.69
	106.46
	18.61
	38.4
	34.08
	8.71
	20.73
	7.46
	15.87
	72.69
	144.48
	199.52
	209.57
	138.38
	122.97
	93.14
	79.44
	98.1
	104.64
	25.3
	45.98
	50.32
	133.22
	58.23
	70.44
	40.71
	38.04
	47.16
	48.31
	6.53
	8.91
	14.31
	4.17
	16.13
	84.71
	7.17
	31.48
	40.73
	73.64
	104.31
	13.6
	18.83
	35.46
	116.04
	14.35
	6.89
	5.98
	9.5
	26.18
	8.51
	11.64
	169.76
	17.08
	18
	28.64
	30.77
	108.97
	48.38
	34.11
	102.03

## Sheet: Suppl. Fig. 9
B
	saline	angiotensin II
number of macrophages	341	1418
	574	1543
	310	1305
	414	1786
	159	2512
	251	2277
		957
C
	intima	media	adventitia
CD68+ cells/slice	1.0152	7.128	99.846
	1.0197	7.1478	90.8325
	0	4.0572	64.9428
	2.024	6.072	79.904
	0	7.07	93.93
	1.0005	15.109	128.891
	0	8.1042	69.8958
	3.0276	9.0828	103.901
	2.023	7.0805	75.8965
E
	saline	angiotensin II
area of media and adventitia/	49.65	70.29
area lumen in mm2	49.01	71.4
	46.65	63.7
		72.46
		48.58
		56.11
